# Supplementary material for: Transcriptome and metabolome reveal the accumulation of secondary metabolites in different varieties of Cinnamomum longepaniculatum
Source: BMC Plant Biol. 2022 May 18;22:243. doi: 10.1186/s12870-022-03637-2 (PMC9116011; doi:10.1186/s12870-022-03637-2)
Supplement: Supplementary file 3 — Additional files 3: Table S1. The fold change and P-value of DEGs. [file 12870_2022_3637_MOESM3_ESM.xlsx]

## Sheet: Sheet1
		Table S1: The fold change and P-value of DEGs
		Transcript id	Gene id	FC	Pvalue	Padjust
		TRINITY_DN8912_c0_g1_i7	TRINITY_DN8912_c0_g1	0.22	6.55979e-33	6.9457e-28
		TRINITY_DN6083_c0_g1_i2	TRINITY_DN6083_c0_g1	0.182	3.64669e-28	1.93061e-23
		TRINITY_DN1790_c0_g1_i4	TRINITY_DN1790_c0_g1	46.073	2.10275e-27	7.42153e-23
		TRINITY_DN7466_c0_g1_i11	TRINITY_DN7466_c0_g1	9.414	7.31487e-26	1.9363e-21
		TRINITY_DN3908_c0_g1_i3	TRINITY_DN3908_c0_g1	2.386	4.25853e-24	9.01813e-20
		TRINITY_DN5511_c0_g1_i1	TRINITY_DN5511_c0_g1	12.08	9.85024e-19	1.73829e-14
		TRINITY_DN4824_c0_g1_i2	TRINITY_DN4824_c0_g1	1087.27	3.65677e-17	5.53129e-13
		TRINITY_DN2402_c0_g1_i2	TRINITY_DN2402_c0_g1	116.16	6.82159e-17	9.02863e-13
		TRINITY_DN10031_c0_g1_i9	TRINITY_DN10031_c0_g1	0.069	1.32106e-16	1.55419e-12
		TRINITY_DN34261_c0_g1_i2	TRINITY_DN34261_c0_g1	0.172	5.96352e-15	5.26196e-11
		TRINITY_DN15865_c0_g1_i5	TRINITY_DN15865_c0_g1	37.56	1.7289e-14	1.40817e-10
		TRINITY_DN6808_c0_g1_i1	TRINITY_DN6808_c0_g1	4.056	2.52952e-14	1.91309e-10
		TRINITY_DN1462_c0_g1_i11	TRINITY_DN1462_c0_g1	0.002	6.89426e-14	4.64908e-10
		TRINITY_DN19256_c0_g1_i1	TRINITY_DN19256_c0_g1	24.727	7.02524e-14	4.64908e-10
		TRINITY_DN14165_c1_g3_i1	TRINITY_DN14165_c1_g3	0.03	1.92569e-13	1.1994e-09
		TRINITY_DN13385_c0_g1_i1	TRINITY_DN13385_c0_g1	549.993	4.0374e-13	2.37495e-09
		TRINITY_DN18446_c0_g1_i11	TRINITY_DN18446_c0_g1	5.735	6.94149e-13	3.86835e-09
		TRINITY_DN10261_c0_g1_i6	TRINITY_DN10261_c0_g1	3.4	8.32448e-13	4.4071e-09
		TRINITY_DN14529_c0_g1_i11	TRINITY_DN14529_c0_g1	0.005	2.99919e-12	1.51221e-08
		TRINITY_DN5711_c0_g1_i2	TRINITY_DN5711_c0_g1	5.81	3.40672e-12	1.63961e-08
		TRINITY_DN7391_c0_g1_i13	TRINITY_DN7391_c0_g1	0.002	3.64777e-12	1.67794e-08
		TRINITY_DN94076_c0_g3_i1	TRINITY_DN94076_c0_g3	14.759	3.80331e-12	1.67794e-08
		TRINITY_DN15605_c0_g4_i1	TRINITY_DN15605_c0_g4	10.529	9.78194e-12	3.98362e-08
		TRINITY_DN2967_c1_g3_i4	TRINITY_DN2967_c1_g3	5.486	1.05021e-11	4.1185e-08
		TRINITY_DN2967_c1_g3_i2	TRINITY_DN2967_c1_g3	4.779	1.10364e-11	4.17345e-08
		TRINITY_DN1569_c0_g2_i18	TRINITY_DN1569_c0_g2	0.003	1.31764e-11	4.8109e-08
		TRINITY_DN73995_c0_g1_i5	TRINITY_DN73995_c0_g1	2.315	1.44922e-11	5.11492e-08
		TRINITY_DN8903_c0_g1_i16	TRINITY_DN8903_c0_g1	367.369	2.01195e-11	6.87196e-08
		TRINITY_DN41287_c0_g1_i2	TRINITY_DN41287_c0_g1	6.571	2.31529e-11	7.66094e-08
		TRINITY_DN25484_c0_g1_i3	TRINITY_DN25484_c0_g1	19.69	3.06334e-11	9.82895e-08
		TRINITY_DN889_c0_g1_i17	TRINITY_DN889_c0_g1	0.007	3.18375e-11	9.91487e-08
		TRINITY_DN1790_c0_g1_i1	TRINITY_DN1790_c0_g1	357.628	3.4999e-11	1.0588e-07
		TRINITY_DN24736_c0_g2_i1	TRINITY_DN24736_c0_g2	20.755	5.08557e-11	1.49576e-07
		TRINITY_DN40902_c1_g1_i1	TRINITY_DN40902_c1_g1	13.829	7.78159e-11	2.22686e-07
		TRINITY_DN13317_c0_g1_i4	TRINITY_DN13317_c0_g1	16.985	8.73426e-11	2.43371e-07
		TRINITY_DN2453_c0_g1_i2	TRINITY_DN2453_c0_g1	0.169	9.5073e-11	2.58118e-07
		TRINITY_DN1940_c0_g1_i2	TRINITY_DN1940_c0_g1	353.091	1.08917e-10	2.88251e-07
		TRINITY_DN41118_c0_g3_i3	TRINITY_DN41118_c0_g3	10.947	1.11617e-10	2.88251e-07
		TRINITY_DN5082_c0_g1_i4	TRINITY_DN5082_c0_g1	274.829	1.17849e-10	2.971e-07
		TRINITY_DN52788_c0_g1_i3	TRINITY_DN52788_c0_g1	18.317	1.33832e-10	3.29548e-07
		TRINITY_DN41070_c0_g1_i1	TRINITY_DN41070_c0_g1	15.619	1.52242e-10	3.6636e-07
		TRINITY_DN1131_c0_g1_i3	TRINITY_DN1131_c0_g1	3.055	2.07219e-10	4.79497e-07
		TRINITY_DN3556_c0_g1_i4	TRINITY_DN3556_c0_g1	12.719	2.08556e-10	4.79497e-07
		TRINITY_DN11077_c0_g1_i1	TRINITY_DN11077_c0_g1	33.97	2.12842e-10	4.79497e-07
		TRINITY_DN90_c0_g1_i5	TRINITY_DN90_c0_g1	12.523	2.48781e-10	5.48784e-07
		TRINITY_DN791_c0_g2_i1	TRINITY_DN791_c0_g2	299.648	2.61193e-10	5.64405e-07
		TRINITY_DN5825_c0_g2_i4	TRINITY_DN5825_c0_g2	32.973	2.88648e-10	6.11258e-07
		TRINITY_DN17750_c0_g1_i6	TRINITY_DN17750_c0_g1	29.901	3.15247e-10	6.54496e-07
		TRINITY_DN5824_c0_g1_i3	TRINITY_DN5824_c0_g1	16.893	3.91801e-10	7.97789e-07
		TRINITY_DN91119_c0_g1_i2	TRINITY_DN91119_c0_g1	10.795	4.15e-10	8.29084e-07
		TRINITY_DN1777_c1_g1_i3	TRINITY_DN1777_c1_g1	0.004	4.29749e-10	8.4265e-07
		TRINITY_DN1938_c0_g1_i9	TRINITY_DN1938_c0_g1	275.066	4.45066e-10	8.56817e-07
		TRINITY_DN4465_c0_g1_i3	TRINITY_DN4465_c0_g1	22.324	5.39466e-10	1.02001e-06
		TRINITY_DN26099_c0_g1_i5	TRINITY_DN26099_c0_g1	19.507	5.68761e-10	1.05653e-06
		TRINITY_DN9629_c0_g1_i4	TRINITY_DN9629_c0_g1	27.917	5.88637e-10	1.0746e-06
		TRINITY_DN17041_c0_g1_i4	TRINITY_DN17041_c0_g1	44.453	6.19745e-10	1.11221e-06
		TRINITY_DN8643_c0_g1_i1	TRINITY_DN8643_c0_g1	14.117	6.74744e-10	1.19073e-06
		TRINITY_DN2267_c0_g1_i28	TRINITY_DN2267_c0_g1	279.948	6.89893e-10	1.19751e-06
		TRINITY_DN29399_c0_g1_i1	TRINITY_DN29399_c0_g1	52.607	7.343e-10	1.25403e-06
		TRINITY_DN4696_c0_g1_i4	TRINITY_DN4696_c0_g1	0.004	1.108e-09	1.86219e-06
		TRINITY_DN9083_c0_g2_i1	TRINITY_DN9083_c0_g2	13.536	1.21248e-09	2.00595e-06
		TRINITY_DN11781_c0_g1_i1	TRINITY_DN11781_c0_g1	12.543	1.24766e-09	2.0324e-06
		TRINITY_DN10510_c0_g1_i4	TRINITY_DN10510_c0_g1	12.988	1.68625e-09	2.68059e-06
		TRINITY_DN13902_c0_g2_i3	TRINITY_DN13902_c0_g2	16.853	1.69621e-09	2.68059e-06
		TRINITY_DN5711_c1_g1_i1	TRINITY_DN5711_c1_g1	9.317	1.79149e-09	2.78954e-06
		TRINITY_DN17750_c0_g1_i3	TRINITY_DN17750_c0_g1	13.07	1.86818e-09	2.86679e-06
		TRINITY_DN20406_c0_g1_i1	TRINITY_DN20406_c0_g1	17.278	1.91454e-09	2.89597e-06
		TRINITY_DN35338_c0_g1_i1	TRINITY_DN35338_c0_g1	5.726	2.33285e-09	3.43068e-06
		TRINITY_DN17203_c0_g1_i15	TRINITY_DN17203_c0_g1	23.509	2.37812e-09	3.44934e-06
		TRINITY_DN3336_c0_g1_i4	TRINITY_DN3336_c0_g1	3.023	2.66791e-09	3.81738e-06
		TRINITY_DN3730_c0_g1_i1	TRINITY_DN3730_c0_g1	13.729	2.74517e-09	3.87556e-06
		TRINITY_DN10458_c0_g1_i1	TRINITY_DN10458_c0_g1	16.653	2.99312e-09	4.11043e-06
		TRINITY_DN12129_c0_g3_i2	TRINITY_DN12129_c0_g3	14.009	3.028e-09	4.11043e-06
		TRINITY_DN7466_c0_g1_i3	TRINITY_DN7466_c0_g1	5.647	3.78312e-09	5.07048e-06
		TRINITY_DN13897_c0_g1_i1	TRINITY_DN13897_c0_g1	13.598	4.3962e-09	5.80695e-06
		TRINITY_DN1938_c0_g1_i2	TRINITY_DN1938_c0_g1	0.005	4.44229e-09	5.80695e-06
		TRINITY_DN12281_c0_g2_i1	TRINITY_DN12281_c0_g2	16.251	4.77061e-09	6.02373e-06
		TRINITY_DN748_c0_g1_i21	TRINITY_DN748_c0_g1	2.536	4.7787e-09	6.02373e-06
		TRINITY_DN10539_c0_g1_i1	TRINITY_DN10539_c0_g1	17.6	4.7788e-09	6.02373e-06
		TRINITY_DN27752_c0_g1_i5	TRINITY_DN27752_c0_g1	15.667	5.15056e-09	6.41596e-06
		TRINITY_DN13_c0_g2_i7	TRINITY_DN13_c0_g2	2.182	5.65439e-09	6.96168e-06
		TRINITY_DN43724_c0_g1_i2	TRINITY_DN43724_c0_g1	11.761	6.86432e-09	8.29578e-06
		TRINITY_DN37767_c0_g1_i8	TRINITY_DN37767_c0_g1	7.554	6.89467e-09	8.29578e-06
		TRINITY_DN90_c0_g1_i1	TRINITY_DN90_c0_g1	11.694	7.18779e-09	8.44916e-06
		TRINITY_DN267_c0_g1_i14	TRINITY_DN267_c0_g1	0.447	7.23699e-09	8.44916e-06
		TRINITY_DN7021_c0_g1_i3	TRINITY_DN7021_c0_g1	4.061	7.45182e-09	8.54138e-06
		TRINITY_DN24_c1_g1_i1	TRINITY_DN24_c1_g1	0.114	7.55918e-09	8.54138e-06
		TRINITY_DN8861_c0_g1_i12	TRINITY_DN8861_c0_g1	0.005	7.5828e-09	8.54138e-06
		TRINITY_DN63471_c1_g1_i1	TRINITY_DN63471_c1_g1	12.113	7.84235e-09	8.74076e-06
		TRINITY_DN4824_c0_g1_i4	TRINITY_DN4824_c0_g1	0.005	8.36945e-09	9.14215e-06
		TRINITY_DN2040_c0_g1_i9	TRINITY_DN2040_c0_g1	0.003	8.86285e-09	9.57577e-06
		TRINITY_DN13258_c0_g1_i1	TRINITY_DN13258_c0_g1	11.157	9.62096e-09	1.02899e-05
		TRINITY_DN17187_c0_g1_i2	TRINITY_DN17187_c0_g1	9.94	1.04576e-08	1.10728e-05
		TRINITY_DN21678_c0_g1_i2	TRINITY_DN21678_c0_g1	10.026	1.05769e-08	1.10883e-05
		TRINITY_DN6638_c0_g1_i1	TRINITY_DN6638_c0_g1	29.834	1.10944e-08	1.15109e-05
		TRINITY_DN16342_c0_g1_i5	TRINITY_DN16342_c0_g1	20.692	1.1481e-08	1.16889e-05
		TRINITY_DN10990_c0_g1_i5	TRINITY_DN10990_c0_g1	19.778	1.19916e-08	1.20539e-05
		TRINITY_DN6952_c0_g1_i2	TRINITY_DN6952_c0_g1	13.097	1.21066e-08	1.20539e-05
		TRINITY_DN8634_c0_g1_i1	TRINITY_DN8634_c0_g1	16.394	1.21811e-08	1.20539e-05
		TRINITY_DN39319_c0_g1_i1	TRINITY_DN39319_c0_g1	20.965	1.2362e-08	1.21197e-05
		TRINITY_DN7312_c0_g1_i1	TRINITY_DN7312_c0_g1	11.331	1.27387e-08	1.23745e-05
		TRINITY_DN40965_c0_g1_i8	TRINITY_DN40965_c0_g1	33.229	1.34885e-08	1.29709e-05
		TRINITY_DN6129_c0_g1_i4	TRINITY_DN6129_c0_g1	0.004	1.35977e-08	1.29709e-05
		TRINITY_DN16192_c0_g1_i6	TRINITY_DN16192_c0_g1	0.005	1.53838e-08	1.45436e-05
		TRINITY_DN7135_c0_g1_i4	TRINITY_DN7135_c0_g1	20.138	1.61671e-08	1.51489e-05
		TRINITY_DN22526_c0_g1_i1	TRINITY_DN22526_c0_g1	283.798	1.75376e-08	1.62889e-05
		TRINITY_DN15961_c0_g1_i7	TRINITY_DN15961_c0_g1	14.136	1.78666e-08	1.64502e-05
		TRINITY_DN5943_c0_g1_i4	TRINITY_DN5943_c0_g1	24.545	1.81085e-08	1.65291e-05
		TRINITY_DN71099_c0_g1_i2	TRINITY_DN71099_c0_g1	101.497	1.8679e-08	1.69042e-05
		TRINITY_DN659_c0_g1_i7	TRINITY_DN659_c0_g1	8.911	1.92046e-08	1.72325e-05
		TRINITY_DN16082_c0_g1_i2	TRINITY_DN16082_c0_g1	14.124	2.06094e-08	1.83377e-05
		TRINITY_DN635_c0_g2_i11	TRINITY_DN635_c0_g2	260.603	2.23578e-08	1.97276e-05
		TRINITY_DN9320_c0_g2_i1	TRINITY_DN9320_c0_g2	10.093	2.46229e-08	2.15467e-05
		TRINITY_DN73397_c0_g1_i1	TRINITY_DN73397_c0_g1	10.581	2.48822e-08	2.15951e-05
		TRINITY_DN33156_c0_g1_i3	TRINITY_DN33156_c0_g1	15.192	2.83558e-08	2.44097e-05
		TRINITY_DN37940_c0_g1_i3	TRINITY_DN37940_c0_g1	12.718	3.05296e-08	2.60691e-05
		TRINITY_DN31815_c0_g1_i4	TRINITY_DN31815_c0_g1	10.534	3.09629e-08	2.62275e-05
		TRINITY_DN5283_c0_g1_i6	TRINITY_DN5283_c0_g1	141.286	3.28474e-08	2.7603e-05
		TRINITY_DN26473_c0_g2_i1	TRINITY_DN26473_c0_g2	15.11	3.38942e-08	2.82584e-05
		TRINITY_DN320_c0_g1_i2	TRINITY_DN320_c0_g1	2.373	3.42241e-08	2.83105e-05
		TRINITY_DN13637_c0_g1_i1	TRINITY_DN13637_c0_g1	10.066	3.62893e-08	2.97862e-05
		TRINITY_DN17791_c0_g1_i2	TRINITY_DN17791_c0_g1	15.09	3.78138e-08	3.07988e-05
		TRINITY_DN4696_c0_g1_i3	TRINITY_DN4696_c0_g1	24.241	3.92002e-08	3.1505e-05
		TRINITY_DN21310_c0_g1_i2	TRINITY_DN21310_c0_g1	255.813	3.9276e-08	3.1505e-05
		TRINITY_DN21223_c0_g1_i2	TRINITY_DN21223_c0_g1	17.296	4.25323e-08	3.38605e-05
		TRINITY_DN6310_c0_g1_i3	TRINITY_DN6310_c0_g1	2.139	4.44503e-08	3.51233e-05
		TRINITY_DN38804_c0_g1_i4	TRINITY_DN38804_c0_g1	11.622	4.56657e-08	3.58164e-05
		TRINITY_DN11903_c0_g1_i12	TRINITY_DN11903_c0_g1	251.98	4.80846e-08	3.74364e-05
		TRINITY_DN36540_c0_g1_i1	TRINITY_DN36540_c0_g1	13.043	5.074e-08	3.89312e-05
		TRINITY_DN17988_c0_g1_i1	TRINITY_DN17988_c0_g1	170.122	5.1952e-08	3.95743e-05
		TRINITY_DN14093_c0_g1_i3	TRINITY_DN14093_c0_g1	15.375	5.29334e-08	4.00339e-05
		TRINITY_DN3277_c0_g1_i14	TRINITY_DN3277_c0_g1	3.02	5.50782e-08	4.13606e-05
		TRINITY_DN8554_c0_g2_i2	TRINITY_DN8554_c0_g2	7.158	5.80165e-08	4.32603e-05
		TRINITY_DN3904_c0_g1_i1	TRINITY_DN3904_c0_g1	10.159	6.53169e-08	4.81394e-05
		TRINITY_DN27907_c0_g1_i1	TRINITY_DN27907_c0_g1	12.678	6.54692e-08	4.81394e-05
		TRINITY_DN7292_c0_g1_i2	TRINITY_DN7292_c0_g1	21.757	6.66036e-08	4.86358e-05
		TRINITY_DN2795_c2_g1_i1	TRINITY_DN2795_c2_g1	11.507	6.71317e-08	4.86857e-05
		TRINITY_DN382_c0_g2_i1	TRINITY_DN382_c0_g2	10.463	6.95577e-08	5.01019e-05
		TRINITY_DN1019_c0_g1_i7	TRINITY_DN1019_c0_g1	164.934	7.67425e-08	5.4545e-05
		TRINITY_DN29378_c0_g1_i1	TRINITY_DN29378_c0_g1	30.033	7.67564e-08	5.4545e-05
		TRINITY_DN88208_c0_g2_i1	TRINITY_DN88208_c0_g2	186.911	7.99938e-08	5.64049e-05
		TRINITY_DN16212_c0_g1_i3	TRINITY_DN16212_c0_g1	7.822	8.09615e-08	5.64049e-05
		TRINITY_DN41839_c0_g1_i1	TRINITY_DN41839_c0_g1	0.008	8.09719e-08	5.64049e-05
		TRINITY_DN7777_c0_g1_i12	TRINITY_DN7777_c0_g1	167.115	8.85069e-08	6.12508e-05
		TRINITY_DN3258_c0_g1_i3	TRINITY_DN3258_c0_g1	11.313	9.01643e-08	6.16135e-05
		TRINITY_DN19585_c0_g1_i4	TRINITY_DN19585_c0_g1	15.48	9.04305e-08	6.16135e-05
		TRINITY_DN6310_c0_g1_i4	TRINITY_DN6310_c0_g1	2.202	9.07766e-08	6.16135e-05
		TRINITY_DN22778_c0_g1_i1	TRINITY_DN22778_c0_g1	19.904	9.29285e-08	6.26723e-05
		TRINITY_DN2201_c0_g1_i5	TRINITY_DN2201_c0_g1	187.633	9.88797e-08	6.62638e-05
		TRINITY_DN1102_c0_g1_i6	TRINITY_DN1102_c0_g1	0.005	1.00839e-07	6.71516e-05
		TRINITY_DN9065_c0_g1_i2	TRINITY_DN9065_c0_g1	10.099	1.02411e-07	6.77723e-05
		TRINITY_DN8454_c0_g1_i1	TRINITY_DN8454_c0_g1	9.077	1.09638e-07	7.18373e-05
		TRINITY_DN14526_c0_g1_i2	TRINITY_DN14526_c0_g1	222.573	1.10388e-07	7.18373e-05
		TRINITY_DN6743_c0_g1_i11	TRINITY_DN6743_c0_g1	24.341	1.10589e-07	7.18373e-05
		TRINITY_DN10330_c1_g1_i8	TRINITY_DN10330_c1_g1	30.392	1.11304e-07	7.18608e-05
		TRINITY_DN41287_c0_g1_i5	TRINITY_DN41287_c0_g1	7.496	1.15114e-07	7.38706e-05
		TRINITY_DN6518_c0_g1_i1	TRINITY_DN6518_c0_g1	0.006	1.25973e-07	8.03518e-05
		TRINITY_DN30281_c0_g1_i1	TRINITY_DN30281_c0_g1	11.06	1.29489e-07	8.1611e-05
		TRINITY_DN16553_c0_g2_i1	TRINITY_DN16553_c0_g2	7.428	1.34188e-07	8.40724e-05
		TRINITY_DN8175_c0_g1_i1	TRINITY_DN8175_c0_g1	10.456	1.35896e-07	8.46417e-05
		TRINITY_DN24047_c0_g1_i3	TRINITY_DN24047_c0_g1	52.846	1.41047e-07	8.73362e-05
		TRINITY_DN24155_c0_g1_i1	TRINITY_DN24155_c0_g1	113.207	1.44555e-07	8.85413e-05
		TRINITY_DN27148_c0_g1_i9	TRINITY_DN27148_c0_g1	4.227	1.45006e-07	8.85413e-05
		TRINITY_DN41342_c0_g1_i2	TRINITY_DN41342_c0_g1	15.76	1.51935e-07	9.19278e-05
		TRINITY_DN9820_c0_g1_i8	TRINITY_DN9820_c0_g1	178.283	1.62994e-07	9.80587e-05
		TRINITY_DN19084_c0_g1_i3	TRINITY_DN19084_c0_g1	12.47	1.72938e-07	0.000103453
		TRINITY_DN14514_c0_g1_i1	TRINITY_DN14514_c0_g1	11.729	1.7409e-07	0.000103557
		TRINITY_DN7352_c0_g1_i1	TRINITY_DN7352_c0_g1	12.754	1.76376e-07	0.000103751
		TRINITY_DN7125_c0_g1_i8	TRINITY_DN7125_c0_g1	187.48	1.78027e-07	0.000104144
		TRINITY_DN28099_c0_g1_i4	TRINITY_DN28099_c0_g1	19.451	1.80402e-07	0.00010465
		TRINITY_DN5372_c0_g1_i2	TRINITY_DN5372_c0_g1	12.73	1.81167e-07	0.00010465
		TRINITY_DN6957_c0_g1_i1	TRINITY_DN6957_c0_g1	12.51	1.82325e-07	0.00010465
		TRINITY_DN5928_c0_g1_i7	TRINITY_DN5928_c0_g1	16.888	1.82845e-07	0.00010465
		TRINITY_DN1410_c0_g1_i13	TRINITY_DN1410_c0_g1	2.236	1.83933e-07	0.000104706
		TRINITY_DN45835_c0_g2_i2	TRINITY_DN45835_c0_g2	13.468	1.88979e-07	0.000107004
		TRINITY_DN60816_c0_g1_i1	TRINITY_DN60816_c0_g1	11.455	1.95182e-07	0.000109928
		TRINITY_DN13011_c0_g1_i6	TRINITY_DN13011_c0_g1	23.251	1.97903e-07	0.00011031
		TRINITY_DN86675_c0_g1_i1	TRINITY_DN86675_c0_g1	22.789	1.97944e-07	0.00011031
		TRINITY_DN6776_c0_g1_i1	TRINITY_DN6776_c0_g1	9.376	2.03944e-07	0.000112977
		TRINITY_DN13192_c0_g1_i1	TRINITY_DN13192_c0_g1	8.601	2.04864e-07	0.000112977
		TRINITY_DN26446_c0_g1_i4	TRINITY_DN26446_c0_g1	21.179	2.10009e-07	0.000115214
		TRINITY_DN1368_c0_g1_i5	TRINITY_DN1368_c0_g1	14.534	2.22491e-07	0.000121433
		TRINITY_DN10091_c0_g1_i3	TRINITY_DN10091_c0_g1	18.554	2.29404e-07	0.000124564
		TRINITY_DN5580_c0_g1_i1	TRINITY_DN5580_c0_g1	15.188	2.31048e-07	0.000124817
		TRINITY_DN19226_c0_g1_i1	TRINITY_DN19226_c0_g1	12.646	2.47617e-07	0.000133089
		TRINITY_DN84672_c0_g3_i4	TRINITY_DN84672_c0_g3	6.012	2.50343e-07	0.000133325
		TRINITY_DN10279_c0_g1_i4	TRINITY_DN10279_c0_g1	54.54	2.51009e-07	0.000133325
		TRINITY_DN30180_c0_g1_i4	TRINITY_DN30180_c0_g1	0.076	2.51835e-07	0.000133325
		TRINITY_DN4461_c0_g1_i6	TRINITY_DN4461_c0_g1	0.006	2.6e-07	0.000136963
		TRINITY_DN12794_c0_g2_i1	TRINITY_DN12794_c0_g2	19.222	2.73438e-07	0.000142952
		TRINITY_DN12849_c0_g1_i3	TRINITY_DN12849_c0_g1	11.104	2.74261e-07	0.000142952
		TRINITY_DN1855_c1_g1_i8	TRINITY_DN1855_c1_g1	5.333	2.7542e-07	0.000142952
		TRINITY_DN10112_c0_g1_i1	TRINITY_DN10112_c0_g1	12.047	2.80727e-07	0.000144996
		TRINITY_DN29675_c0_g1_i1	TRINITY_DN29675_c0_g1	15.981	2.83698e-07	0.000145819
		TRINITY_DN16776_c0_g1_i3	TRINITY_DN16776_c0_g1	8.733	2.90839e-07	0.000148768
		TRINITY_DN2672_c0_g1_i3	TRINITY_DN2672_c0_g1	0.009	2.97272e-07	0.000151327
		TRINITY_DN18185_c0_g1_i6	TRINITY_DN18185_c0_g1	21.396	2.99723e-07	0.000151845
		TRINITY_DN9978_c0_g1_i2	TRINITY_DN9978_c0_g1	12.97	3.28303e-07	0.000165532
		TRINITY_DN14373_c0_g1_i1	TRINITY_DN14373_c0_g1	13.65	3.33093e-07	0.000167151
		TRINITY_DN3497_c0_g2_i3	TRINITY_DN3497_c0_g2	34.6	3.36644e-07	0.000168136
		TRINITY_DN4898_c0_g3_i1	TRINITY_DN4898_c0_g3	12.765	3.39946e-07	0.000168988
		TRINITY_DN71432_c0_g1_i4	TRINITY_DN71432_c0_g1	8.253	3.49899e-07	0.000173123
		TRINITY_DN21754_c0_g1_i3	TRINITY_DN21754_c0_g1	10.935	3.76348e-07	0.000185343
		TRINITY_DN17782_c0_g2_i6	TRINITY_DN17782_c0_g2	33.922	3.83741e-07	0.000188109
		TRINITY_DN712_c0_g2_i5	TRINITY_DN712_c0_g2	5.239	3.99131e-07	0.000194752
		TRINITY_DN47993_c0_g1_i1	TRINITY_DN47993_c0_g1	7.253	4.38819e-07	0.000213135
		TRINITY_DN27061_c0_g1_i3	TRINITY_DN27061_c0_g1	179.814	4.4116e-07	0.000213294
		TRINITY_DN8674_c0_g1_i5	TRINITY_DN8674_c0_g1	6.774	4.45539e-07	0.000214106
		TRINITY_DN12139_c0_g1_i1	TRINITY_DN12139_c0_g1	4.106	4.46884e-07	0.000214106
		TRINITY_DN14275_c0_g1_i4	TRINITY_DN14275_c0_g1	23.59	4.50478e-07	0.000214856
		TRINITY_DN13787_c0_g1_i6	TRINITY_DN13787_c0_g1	10.103	4.53549e-07	0.00021535
		TRINITY_DN10559_c0_g1_i7	TRINITY_DN10559_c0_g1	0.082	4.56681e-07	0.000215579
		TRINITY_DN40881_c0_g4_i1	TRINITY_DN40881_c0_g4	17.151	4.58102e-07	0.000215579
		TRINITY_DN21031_c0_g1_i5	TRINITY_DN21031_c0_g1	9.219	4.69647e-07	0.000217647
		TRINITY_DN13620_c0_g1_i4	TRINITY_DN13620_c0_g1	19.852	4.71423e-07	0.000217647
		TRINITY_DN10775_c1_g2_i1	TRINITY_DN10775_c1_g2	10.558	4.71792e-07	0.000217647
		TRINITY_DN94024_c0_g1_i4	TRINITY_DN94024_c0_g1	177.66	4.71902e-07	0.000217647
		TRINITY_DN11746_c0_g1_i1	TRINITY_DN11746_c0_g1	7.378	4.72775e-07	0.000217647
		TRINITY_DN12001_c0_g1_i3	TRINITY_DN12001_c0_g1	90.182	4.7712e-07	0.000218697
		TRINITY_DN6447_c0_g1_i1	TRINITY_DN6447_c0_g1	11.813	5.0003e-07	0.00022821
		TRINITY_DN12091_c0_g1_i2	TRINITY_DN12091_c0_g1	6.291	5.09256e-07	0.000231423
		TRINITY_DN81364_c0_g1_i3	TRINITY_DN81364_c0_g1	12.323	5.16795e-07	0.000233514
		TRINITY_DN761_c0_g1_i9	TRINITY_DN761_c0_g1	3.278	5.18269e-07	0.000233514
		TRINITY_DN14202_c0_g1_i4	TRINITY_DN14202_c0_g1	19.693	5.31107e-07	0.000238028
		TRINITY_DN5916_c0_g1_i1	TRINITY_DN5916_c0_g1	14.741	5.4157e-07	0.000240937
		TRINITY_DN427_c1_g1_i8	TRINITY_DN427_c1_g1	126.398	5.48139e-07	0.000242839
		TRINITY_DN7077_c0_g2_i3	TRINITY_DN7077_c0_g2	208.792	5.70559e-07	0.000250674
		TRINITY_DN3350_c0_g1_i2	TRINITY_DN3350_c0_g1	2.237	5.73961e-07	0.000251127
		TRINITY_DN9966_c0_g1_i2	TRINITY_DN9966_c0_g1	10.167	5.78652e-07	0.000251506
		TRINITY_DN11723_c0_g1_i1	TRINITY_DN11723_c0_g1	2.172	5.79578e-07	0.000251506
		TRINITY_DN69122_c0_g1_i6	TRINITY_DN69122_c0_g1	12.227	5.86945e-07	0.000253663
		TRINITY_DN106107_c0_g1_i5	TRINITY_DN106107_c0_g1	52.852	5.99705e-07	0.000257681
		TRINITY_DN7686_c0_g1_i7	TRINITY_DN7686_c0_g1	157.137	6.01108e-07	0.000257681
		TRINITY_DN22223_c0_g1_i3	TRINITY_DN22223_c0_g1	8.512	6.06389e-07	0.000258896
		TRINITY_DN9584_c0_g1_i6	TRINITY_DN9584_c0_g1	36.543	6.32076e-07	0.000268779
		TRINITY_DN3164_c0_g2_i1	TRINITY_DN3164_c0_g2	19.254	6.50667e-07	0.000275452
		TRINITY_DN9687_c0_g1_i6	TRINITY_DN9687_c0_g1	9.936	6.55538e-07	0.000275452
		TRINITY_DN45752_c0_g1_i1	TRINITY_DN45752_c0_g1	10.262	6.55571e-07	0.000275452
		TRINITY_DN38116_c0_g1_i1	TRINITY_DN38116_c0_g1	161.105	6.62943e-07	0.000277448
		TRINITY_DN69851_c1_g1_i1	TRINITY_DN69851_c1_g1	15.927	7.05092e-07	0.000293926
		TRINITY_DN20161_c0_g1_i1	TRINITY_DN20161_c0_g1	9.806	7.29899e-07	0.000303074
		TRINITY_DN20265_c0_g3_i2	TRINITY_DN20265_c0_g3	8.794	7.44297e-07	0.000307846
		TRINITY_DN8634_c0_g1_i2	TRINITY_DN8634_c0_g1	29.136	7.60368e-07	0.000313269
		TRINITY_DN34701_c1_g1_i3	TRINITY_DN34701_c1_g1	25.143	7.66052e-07	0.000314387
		TRINITY_DN2788_c0_g1_i2	TRINITY_DN2788_c0_g1	0.006	7.72074e-07	0.000315635
		TRINITY_DN93904_c0_g1_i1	TRINITY_DN93904_c0_g1	11.48	7.80052e-07	0.00031767
		TRINITY_DN15339_c0_g1_i2	TRINITY_DN15339_c0_g1	8.071	7.86509e-07	0.000319073
		TRINITY_DN58276_c0_g2_i1	TRINITY_DN58276_c0_g2	185.098	7.90171e-07	0.000319335
		TRINITY_DN88068_c0_g1_i3	TRINITY_DN88068_c0_g1	11.726	8.65257e-07	0.00034703
		TRINITY_DN24708_c0_g2_i1	TRINITY_DN24708_c0_g2	7.154	8.73063e-07	0.00034884
		TRINITY_DN5977_c2_g2_i2	TRINITY_DN5977_c2_g2	14.956	9.10995e-07	0.000362627
		TRINITY_DN108064_c0_g1_i3	TRINITY_DN108064_c0_g1	12.989	9.28516e-07	0.00036707
		TRINITY_DN41475_c0_g1_i2	TRINITY_DN41475_c0_g1	28.559	9.2909e-07	0.00036707
		TRINITY_DN10887_c0_g1_i3	TRINITY_DN10887_c0_g1	6.05	9.66473e-07	0.000379011
		TRINITY_DN12329_c0_g2_i1	TRINITY_DN12329_c0_g2	13.103	9.89414e-07	0.000386576
		TRINITY_DN88388_c0_g1_i3	TRINITY_DN88388_c0_g1	14.492	1.06447e-06	0.00041324
		TRINITY_DN1344_c0_g1_i8	TRINITY_DN1344_c0_g1	41.626	1.0733e-06	0.000414758
		TRINITY_DN3177_c0_g2_i2	TRINITY_DN3177_c0_g2	0.007	1.08596e-06	0.000416777
		TRINITY_DN38548_c0_g3_i1	TRINITY_DN38548_c0_g3	10.54	1.08905e-06	0.000416777
		TRINITY_DN7960_c0_g1_i9	TRINITY_DN7960_c0_g1	0.368	1.09033e-06	0.000416777
		TRINITY_DN12925_c0_g2_i1	TRINITY_DN12925_c0_g2	14.766	1.09945e-06	0.00041875
		TRINITY_DN17031_c0_g1_i4	TRINITY_DN17031_c0_g1	10.669	1.1224e-06	0.00042596
		TRINITY_DN16397_c0_g1_i6	TRINITY_DN16397_c0_g1	138.574	1.12701e-06	0.000426184
		TRINITY_DN10332_c0_g1_i5	TRINITY_DN10332_c0_g1	10.62	1.13122e-06	0.000426251
		TRINITY_DN8620_c0_g1_i8	TRINITY_DN8620_c0_g1	155.472	1.15647e-06	0.000434221
		TRINITY_DN53404_c0_g1_i1	TRINITY_DN53404_c0_g1	8.254	1.18229e-06	0.00044174
		TRINITY_DN11278_c0_g1_i1	TRINITY_DN11278_c0_g1	120.066	1.18674e-06	0.00044174
		TRINITY_DN10773_c0_g1_i1	TRINITY_DN10773_c0_g1	7.056	1.19396e-06	0.00044174
		TRINITY_DN52579_c0_g3_i1	TRINITY_DN52579_c0_g3	9.9	1.1965e-06	0.00044174
		TRINITY_DN27127_c0_g1_i2	TRINITY_DN27127_c0_g1	5.119	1.19735e-06	0.00044174
		TRINITY_DN2981_c0_g1_i6	TRINITY_DN2981_c0_g1	224.87	1.23275e-06	0.00045322
		TRINITY_DN13954_c0_g1_i3	TRINITY_DN13954_c0_g1	20.584	1.2834e-06	0.000469703
		TRINITY_DN13937_c0_g1_i1	TRINITY_DN13937_c0_g1	24.537	1.30955e-06	0.000476493
		TRINITY_DN35956_c0_g1_i2	TRINITY_DN35956_c0_g1	8.752	1.32491e-06	0.000480431
		TRINITY_DN28099_c0_g2_i2	TRINITY_DN28099_c0_g2	13.839	1.33453e-06	0.000482266
		TRINITY_DN13671_c0_g1_i1	TRINITY_DN13671_c0_g1	8.409	1.37996e-06	0.000495302
		TRINITY_DN20708_c0_g1_i5	TRINITY_DN20708_c0_g1	15.03	1.40999e-06	0.000504371
		TRINITY_DN9395_c0_g1_i3	TRINITY_DN9395_c0_g1	15.5	1.43191e-06	0.000510489
		TRINITY_DN25581_c0_g1_i4	TRINITY_DN25581_c0_g1	6.395	1.44579e-06	0.000511346
		TRINITY_DN45993_c0_g1_i1	TRINITY_DN45993_c0_g1	29.533	1.4466e-06	0.000511346
		TRINITY_DN9317_c0_g1_i2	TRINITY_DN9317_c0_g1	10.519	1.4488e-06	0.000511346
		TRINITY_DN1779_c0_g1_i6	TRINITY_DN1779_c0_g1	127.547	1.52072e-06	0.000534946
		TRINITY_DN1244_c0_g1_i3	TRINITY_DN1244_c0_g1	2.946	1.53822e-06	0.000539308
		TRINITY_DN52463_c0_g1_i6	TRINITY_DN52463_c0_g1	0.007	1.54496e-06	0.000539885
		TRINITY_DN26867_c0_g2_i3	TRINITY_DN26867_c0_g2	9.49	1.57285e-06	0.000546027
		TRINITY_DN2365_c0_g1_i7	TRINITY_DN2365_c0_g1	11.398	1.59786e-06	0.000552897
		TRINITY_DN22519_c0_g2_i2	TRINITY_DN22519_c0_g2	12.504	1.77671e-06	0.000609716
		TRINITY_DN50844_c0_g1_i1	TRINITY_DN50844_c0_g1	10.469	1.78258e-06	0.000609716
		TRINITY_DN1368_c0_g1_i2	TRINITY_DN1368_c0_g1	10.008	1.78925e-06	0.000609716
		TRINITY_DN15858_c0_g1_i1	TRINITY_DN15858_c0_g1	5.173	1.79086e-06	0.000609716
		TRINITY_DN1569_c0_g2_i12	TRINITY_DN1569_c0_g2	0.054	1.8263e-06	0.000619496
		TRINITY_DN16342_c0_g1_i7	TRINITY_DN16342_c0_g1	20.883	1.83129e-06	0.000619496
		TRINITY_DN39604_c0_g1_i5	TRINITY_DN39604_c0_g1	9.786	1.84197e-06	0.000621127
		TRINITY_DN51351_c1_g1_i1	TRINITY_DN51351_c1_g1	10.553	1.86337e-06	0.000626347
		TRINITY_DN11658_c1_g1_i2	TRINITY_DN11658_c1_g1	6.931	1.91462e-06	0.000641538
		TRINITY_DN60396_c0_g1_i4	TRINITY_DN60396_c0_g1	0.041	1.92877e-06	0.00064419
		TRINITY_DN13728_c0_g1_i14	TRINITY_DN13728_c0_g1	136.872	1.93738e-06	0.00064419
		TRINITY_DN32846_c0_g2_i1	TRINITY_DN32846_c0_g2	16.293	1.94079e-06	0.00064419
		TRINITY_DN22031_c0_g1_i2	TRINITY_DN22031_c0_g1	93.671	1.99748e-06	0.000658874
		TRINITY_DN14601_c1_g1_i1	TRINITY_DN14601_c1_g1	8.46	2.0364e-06	0.000669157
		TRINITY_DN10454_c0_g1_i3	TRINITY_DN10454_c0_g1	16.223	2.04129e-06	0.000669157
		TRINITY_DN20756_c0_g1_i5	TRINITY_DN20756_c0_g1	15.341	2.09456e-06	0.000684502
		TRINITY_DN94523_c0_g1_i2	TRINITY_DN94523_c0_g1	3.078	2.1265e-06	0.0006928
		TRINITY_DN30082_c0_g1_i1	TRINITY_DN30082_c0_g1	0.239	2.1828e-06	0.000707643
		TRINITY_DN1918_c0_g1_i5	TRINITY_DN1918_c0_g1	119.77	2.18542e-06	0.000707643
		TRINITY_DN3331_c0_g1_i1	TRINITY_DN3331_c0_g1	7.281	2.19889e-06	0.000709832
		TRINITY_DN1019_c0_g1_i6	TRINITY_DN1019_c0_g1	0.189	2.24336e-06	0.000717609
		TRINITY_DN38107_c0_g1_i2	TRINITY_DN38107_c0_g1	149.801	2.24919e-06	0.000717609
		TRINITY_DN40600_c0_g1_i1	TRINITY_DN40600_c0_g1	24.568	2.25009e-06	0.000717609
		TRINITY_DN68968_c3_g1_i1	TRINITY_DN68968_c3_g1	22.843	2.30252e-06	0.000732125
		TRINITY_DN10775_c1_g1_i1	TRINITY_DN10775_c1_g1	9.857	2.32479e-06	0.000736994
		TRINITY_DN2628_c0_g1_i15	TRINITY_DN2628_c0_g1	2.183	2.33434e-06	0.000737813
		TRINITY_DN16474_c0_g2_i4	TRINITY_DN16474_c0_g2	15.126	2.34995e-06	0.000738358
		TRINITY_DN64370_c0_g1_i4	TRINITY_DN64370_c0_g1	26.055	2.35002e-06	0.000738358
		TRINITY_DN13809_c0_g1_i4	TRINITY_DN13809_c0_g1	9.85	2.39416e-06	0.000748408
		TRINITY_DN88888_c0_g2_i1	TRINITY_DN88888_c0_g2	13.743	2.40717e-06	0.000749643
		TRINITY_DN11751_c0_g1_i6	TRINITY_DN11751_c0_g1	10.125	2.41736e-06	0.000750607
		TRINITY_DN12615_c0_g1_i3	TRINITY_DN12615_c0_g1	40.712	2.44721e-06	0.000757654
		TRINITY_DN14209_c0_g2_i1	TRINITY_DN14209_c0_g2	31.868	2.47978e-06	0.000765501
		TRINITY_DN33869_c0_g2_i2	TRINITY_DN33869_c0_g2	7.795	2.50889e-06	0.000772233
		TRINITY_DN14317_c0_g1_i1	TRINITY_DN14317_c0_g1	0.007	2.5214e-06	0.000773835
		TRINITY_DN39319_c0_g2_i1	TRINITY_DN39319_c0_g2	12.109	2.59973e-06	0.000795571
		TRINITY_DN6743_c0_g1_i9	TRINITY_DN6743_c0_g1	122.449	2.64348e-06	0.000806627
		TRINITY_DN10583_c0_g1_i1	TRINITY_DN10583_c0_g1	7.796	2.66844e-06	0.000810583
		TRINITY_DN45446_c0_g1_i3	TRINITY_DN45446_c0_g1	69.323	2.67176e-06	0.000810583
		TRINITY_DN90559_c0_g1_i1	TRINITY_DN90559_c0_g1	16.663	2.72699e-06	0.000824171
		TRINITY_DN16660_c0_g1_i2	TRINITY_DN16660_c0_g1	111.693	2.73211e-06	0.000824171
		TRINITY_DN32232_c0_g1_i4	TRINITY_DN32232_c0_g1	151.238	2.77975e-06	0.000836161
		TRINITY_DN84323_c1_g1_i1	TRINITY_DN84323_c1_g1	20.031	2.82615e-06	0.000847708
		TRINITY_DN28347_c1_g1_i2	TRINITY_DN28347_c1_g1	9.098	2.8988e-06	0.000864601
		TRINITY_DN8521_c0_g2_i1	TRINITY_DN8521_c0_g2	10.129	2.96838e-06	0.000882869
		TRINITY_DN34725_c0_g1_i1	TRINITY_DN34725_c0_g1	12.432	3.03148e-06	0.000899111
		TRINITY_DN1244_c0_g1_i4	TRINITY_DN1244_c0_g1	2.257	3.0565e-06	0.000900275
		TRINITY_DN13283_c0_g1_i10	TRINITY_DN13283_c0_g1	0.395	3.05656e-06	0.000900275
		TRINITY_DN45835_c0_g1_i1	TRINITY_DN45835_c0_g1	20.063	3.06092e-06	0.000900275
		TRINITY_DN20543_c0_g1_i5	TRINITY_DN20543_c0_g1	9.925	3.09233e-06	0.000906995
		TRINITY_DN86766_c0_g1_i3	TRINITY_DN86766_c0_g1	7.201	3.2403e-06	0.000945994
		TRINITY_DN5916_c0_g1_i4	TRINITY_DN5916_c0_g1	13.775	3.26221e-06	0.000945994
		TRINITY_DN6778_c0_g1_i1	TRINITY_DN6778_c0_g1	12.579	3.26988e-06	0.000945994
		TRINITY_DN23514_c0_g1_i3	TRINITY_DN23514_c0_g1	11.356	3.28043e-06	0.000945994
		TRINITY_DN59407_c0_g1_i2	TRINITY_DN59407_c0_g1	127.5	3.28452e-06	0.000945994
		TRINITY_DN48099_c0_g1_i5	TRINITY_DN48099_c0_g1	10.77	3.28619e-06	0.000945994
		TRINITY_DN43202_c1_g3_i1	TRINITY_DN43202_c1_g3	23.142	3.29381e-06	0.000945994
		TRINITY_DN1856_c1_g2_i1	TRINITY_DN1856_c1_g2	4.405	3.29677e-06	0.000945994
		TRINITY_DN92749_c0_g1_i4	TRINITY_DN92749_c0_g1	25.46	3.31804e-06	0.000949525
		TRINITY_DN17458_c0_g1_i1	TRINITY_DN17458_c0_g1	80.792	3.34791e-06	0.00095549
		TRINITY_DN11284_c0_g1_i1	TRINITY_DN11284_c0_g1	5.875	3.43696e-06	0.000978268
		TRINITY_DN10297_c0_g1_i8	TRINITY_DN10297_c0_g1	184.111	3.49326e-06	0.000991627
		TRINITY_DN17811_c0_g2_i1	TRINITY_DN17811_c0_g2	9.874	3.5618e-06	0.00100838
		TRINITY_DN2019_c0_g1_i4	TRINITY_DN2019_c0_g1	17.352	3.65865e-06	0.00103304
		TRINITY_DN27162_c0_g1_i1	TRINITY_DN27162_c0_g1	17.055	3.67978e-06	0.00103441
		TRINITY_DN114751_c0_g2_i3	TRINITY_DN114751_c0_g2	124.469	3.68304e-06	0.00103441
		TRINITY_DN18633_c0_g1_i3	TRINITY_DN18633_c0_g1	134.724	3.77337e-06	0.00105697
		TRINITY_DN9155_c0_g1_i5	TRINITY_DN9155_c0_g1	112.241	3.84209e-06	0.00107338
		TRINITY_DN9935_c1_g1_i1	TRINITY_DN9935_c1_g1	174.647	3.86036e-06	0.00107565
		TRINITY_DN8661_c0_g1_i2	TRINITY_DN8661_c0_g1	17.834	3.898e-06	0.00108329
		TRINITY_DN15285_c0_g1_i2	TRINITY_DN15285_c0_g1	7.597	3.97568e-06	0.00110198
		TRINITY_DN10182_c0_g1_i1	TRINITY_DN10182_c0_g1	17.807	4.08109e-06	0.00112824
		TRINITY_DN29359_c0_g1_i1	TRINITY_DN29359_c0_g1	15.062	4.11612e-06	0.00113497
		TRINITY_DN99796_c0_g1_i2	TRINITY_DN99796_c0_g1	21.269	4.23289e-06	0.00116112
		TRINITY_DN1962_c0_g1_i10	TRINITY_DN1962_c0_g1	121.039	4.29023e-06	0.00117381
		TRINITY_DN19973_c0_g1_i2	TRINITY_DN19973_c0_g1	18.763	4.30477e-06	0.00117418
		TRINITY_DN3072_c0_g1_i1	TRINITY_DN3072_c0_g1	13.172	4.31377e-06	0.00117418
		TRINITY_DN15799_c0_g1_i2	TRINITY_DN15799_c0_g1	10.164	4.3418e-06	0.00117878
		TRINITY_DN72347_c0_g1_i2	TRINITY_DN72347_c0_g1	10.083	4.35718e-06	0.00117993
		TRINITY_DN15656_c0_g1_i1	TRINITY_DN15656_c0_g1	11	4.38199e-06	0.00118362
		TRINITY_DN27127_c0_g1_i3	TRINITY_DN27127_c0_g1	10.315	4.4057e-06	0.00118699
		TRINITY_DN36646_c0_g1_i1	TRINITY_DN36646_c0_g1	10.472	4.48529e-06	0.00120537
		TRINITY_DN27127_c0_g1_i5	TRINITY_DN27127_c0_g1	5.169	4.5003e-06	0.00120625
		TRINITY_DN21384_c0_g1_i1	TRINITY_DN21384_c0_g1	16.093	4.69379e-06	0.00125187
		TRINITY_DN30241_c0_g2_i2	TRINITY_DN30241_c0_g2	21.652	4.7885e-06	0.00127239
		TRINITY_DN28658_c0_g1_i1	TRINITY_DN28658_c0_g1	10.234	4.81166e-06	0.00127368
		TRINITY_DN33546_c0_g1_i1	TRINITY_DN33546_c0_g1	11.309	4.86751e-06	0.00128206
		TRINITY_DN95076_c0_g1_i1	TRINITY_DN95076_c0_g1	25.924	4.95737e-06	0.00129769
		TRINITY_DN86893_c0_g2_i1	TRINITY_DN86893_c0_g2	7.601	4.96038e-06	0.00129769
		TRINITY_DN12778_c0_g1_i1	TRINITY_DN12778_c0_g1	9.781	5.04343e-06	0.0013153
		TRINITY_DN14678_c0_g1_i2	TRINITY_DN14678_c0_g1	9.908	5.09167e-06	0.00132462
		TRINITY_DN17666_c1_g2_i1	TRINITY_DN17666_c1_g2	3.674	5.20042e-06	0.0013463
		TRINITY_DN28748_c0_g1_i2	TRINITY_DN28748_c0_g1	27.434	5.25261e-06	0.00135649
		TRINITY_DN4907_c3_g1_i3	TRINITY_DN4907_c3_g1	7.586	5.30747e-06	0.00136311
		TRINITY_DN12553_c0_g1_i6	TRINITY_DN12553_c0_g1	39.989	5.32961e-06	0.00136311
		TRINITY_DN48039_c0_g1_i1	TRINITY_DN48039_c0_g1	132.734	5.33781e-06	0.00136311
		TRINITY_DN7821_c0_g1_i2	TRINITY_DN7821_c0_g1	14.774	5.33999e-06	0.00136311
		TRINITY_DN37925_c0_g1_i6	TRINITY_DN37925_c0_g1	150.192	5.34262e-06	0.00136311
		TRINITY_DN18782_c0_g1_i1	TRINITY_DN18782_c0_g1	9.658	5.37227e-06	0.00136739
		TRINITY_DN85844_c1_g1_i1	TRINITY_DN85844_c1_g1	16.231	5.40179e-06	0.0013716
		TRINITY_DN7659_c0_g1_i1	TRINITY_DN7659_c0_g1	17.094	5.55786e-06	0.00140601
		TRINITY_DN21012_c0_g1_i6	TRINITY_DN21012_c0_g1	12.384	5.56384e-06	0.00140601
		TRINITY_DN31167_c0_g1_i4	TRINITY_DN31167_c0_g1	14.065	5.6675e-06	0.00142691
		TRINITY_DN23627_c0_g1_i1	TRINITY_DN23627_c0_g1	84.986	5.67351e-06	0.00142691
		TRINITY_DN21863_c0_g1_i3	TRINITY_DN21863_c0_g1	13.022	5.70861e-06	0.00143233
		TRINITY_DN21852_c0_g2_i5	TRINITY_DN21852_c0_g2	119.948	5.80325e-06	0.00145264
		TRINITY_DN15656_c1_g1_i10	TRINITY_DN15656_c1_g1	136.514	5.90145e-06	0.00147027
		TRINITY_DN4016_c0_g1_i1	TRINITY_DN4016_c0_g1	107.981	6.00425e-06	0.00149136
		TRINITY_DN19420_c0_g1_i3	TRINITY_DN19420_c0_g1	12.98	6.01658e-06	0.00149136
		TRINITY_DN2118_c2_g1_i6	TRINITY_DN2118_c2_g1	4.275	6.02837e-06	0.00149136
		TRINITY_DN40570_c0_g2_i1	TRINITY_DN40570_c0_g2	9.231	6.04355e-06	0.00149163
		TRINITY_DN19770_c0_g3_i1	TRINITY_DN19770_c0_g3	10.7	6.06811e-06	0.00149421
		TRINITY_DN11747_c0_g1_i2	TRINITY_DN11747_c0_g1	13.774	6.11732e-06	0.00150283
		TRINITY_DN4328_c1_g2_i2	TRINITY_DN4328_c1_g2	7.8	6.14285e-06	0.00150561
		TRINITY_DN14268_c0_g1_i1	TRINITY_DN14268_c0_g1	6.645	6.42834e-06	0.00156537
		TRINITY_DN8082_c0_g1_i6	TRINITY_DN8082_c0_g1	6.221	6.43101e-06	0.00156537
		TRINITY_DN55854_c0_g3_i1	TRINITY_DN55854_c0_g3	10.508	6.45279e-06	0.00156707
		TRINITY_DN26768_c0_g1_i3	TRINITY_DN26768_c0_g1	7.73	6.63058e-06	0.00160289
		TRINITY_DN19836_c0_g1_i2	TRINITY_DN19836_c0_g1	24.691	6.72193e-06	0.00162127
		TRINITY_DN7135_c0_g1_i3	TRINITY_DN7135_c0_g1	99.811	6.79021e-06	0.00163402
		TRINITY_DN501_c0_g1_i5	TRINITY_DN501_c0_g1	0.009	6.84589e-06	0.00164123
		TRINITY_DN10876_c0_g1_i1	TRINITY_DN10876_c0_g1	14.299	6.85116e-06	0.00164123
		TRINITY_DN33156_c0_g1_i4	TRINITY_DN33156_c0_g1	13.747	6.87527e-06	0.00164188
		TRINITY_DN1255_c0_g1_i6	TRINITY_DN1255_c0_g1	0.364	6.88493e-06	0.00164188
		TRINITY_DN7638_c0_g1_i1	TRINITY_DN7638_c0_g1	11.501	6.90048e-06	0.0016419
		TRINITY_DN9629_c0_g1_i2	TRINITY_DN9629_c0_g1	18.813	6.9335e-06	0.00164554
		TRINITY_DN12073_c0_g1_i4	TRINITY_DN12073_c0_g1	16.301	6.94686e-06	0.00164554
		TRINITY_DN60929_c0_g1_i1	TRINITY_DN60929_c0_g1	5.116	7.03272e-06	0.00166216
		TRINITY_DN3412_c1_g1_i7	TRINITY_DN3412_c1_g1	0.006	7.15352e-06	0.00168694
		TRINITY_DN5507_c0_g1_i1	TRINITY_DN5507_c0_g1	14.918	7.18126e-06	0.00168972
		TRINITY_DN13_c0_g1_i1	TRINITY_DN13_c0_g1	3.608	7.22284e-06	0.00169198
		TRINITY_DN86766_c0_g1_i1	TRINITY_DN86766_c0_g1	103.661	7.29661e-06	0.00170549
		TRINITY_DN11735_c0_g1_i1	TRINITY_DN11735_c0_g1	11.448	7.33146e-06	0.00170986
		TRINITY_DN5928_c0_g1_i6	TRINITY_DN5928_c0_g1	8.764	7.42777e-06	0.00172515
		TRINITY_DN76694_c0_g1_i3	TRINITY_DN76694_c0_g1	13.582	7.42959e-06	0.00172515
		TRINITY_DN24584_c0_g1_i5	TRINITY_DN24584_c0_g1	60.985	7.47648e-06	0.00173194
		TRINITY_DN18356_c0_g2_i1	TRINITY_DN18356_c0_g2	7.014	7.49155e-06	0.00173194
		TRINITY_DN21699_c0_g1_i1	TRINITY_DN21699_c0_g1	27.258	7.52512e-06	0.00173591
		TRINITY_DN40279_c0_g3_i1	TRINITY_DN40279_c0_g3	11.759	7.67793e-06	0.00176548
		TRINITY_DN19985_c0_g1_i1	TRINITY_DN19985_c0_g1	25.235	7.72801e-06	0.00177114
		TRINITY_DN6743_c0_g1_i6	TRINITY_DN6743_c0_g1	118.059	7.8793e-06	0.00180191
		TRINITY_DN25095_c0_g1_i1	TRINITY_DN25095_c0_g1	12.415	7.98032e-06	0.00182108
		TRINITY_DN99434_c0_g1_i1	TRINITY_DN99434_c0_g1	44.212	8.08394e-06	0.00184076
		TRINITY_DN33562_c0_g1_i1	TRINITY_DN33562_c0_g1	11.851	8.12835e-06	0.0018469
		TRINITY_DN10775_c0_g2_i1	TRINITY_DN10775_c0_g2	9.515	8.29323e-06	0.00188033
		TRINITY_DN19095_c1_g2_i2	TRINITY_DN19095_c1_g2	119.792	8.37366e-06	0.0018945
		TRINITY_DN27126_c0_g1_i3	TRINITY_DN27126_c0_g1	7.969	8.40625e-06	0.00189601
		TRINITY_DN48262_c0_g1_i1	TRINITY_DN48262_c0_g1	15.762	8.41882e-06	0.00189601
		TRINITY_DN12553_c0_g1_i4	TRINITY_DN12553_c0_g1	10.074	8.43402e-06	0.00189601
		TRINITY_DN13505_c0_g3_i3	TRINITY_DN13505_c0_g3	0.009	8.52324e-06	0.001912
		TRINITY_DN1040_c0_g1_i9	TRINITY_DN1040_c0_g1	0.179	8.64567e-06	0.00193537
		TRINITY_DN9734_c0_g1_i1	TRINITY_DN9734_c0_g1	7.12	8.72533e-06	0.00194908
		TRINITY_DN28140_c0_g1_i1	TRINITY_DN28140_c0_g1	19.028	8.78675e-06	0.00195455
		TRINITY_DN33156_c0_g1_i1	TRINITY_DN33156_c0_g1	8.772	8.87151e-06	0.00196927
		TRINITY_DN56439_c0_g1_i1	TRINITY_DN56439_c0_g1	114.329	8.93434e-06	0.00197907
		TRINITY_DN3079_c0_g2_i1	TRINITY_DN3079_c0_g2	2.681	9.20097e-06	0.00201793
		TRINITY_DN9693_c0_g1_i1	TRINITY_DN9693_c0_g1	11.43	9.20507e-06	0.00201793
		TRINITY_DN22207_c0_g1_i3	TRINITY_DN22207_c0_g1	105.234	9.34297e-06	0.00204393
		TRINITY_DN23611_c0_g1_i1	TRINITY_DN23611_c0_g1	9.743	9.48676e-06	0.00207111
		TRINITY_DN9614_c0_g1_i2	TRINITY_DN9614_c0_g1	96.892	9.59089e-06	0.00208465
		TRINITY_DN27005_c0_g1_i4	TRINITY_DN27005_c0_g1	7.769	9.59264e-06	0.00208465
		TRINITY_DN25105_c0_g1_i1	TRINITY_DN25105_c0_g1	38.095	9.62438e-06	0.00208465
		TRINITY_DN15445_c0_g1_i4	TRINITY_DN15445_c0_g1	12.484	9.63647e-06	0.00208465
		TRINITY_DN9584_c0_g1_i3	TRINITY_DN9584_c0_g1	15.565	9.64722e-06	0.00208465
		TRINITY_DN86140_c0_g1_i6	TRINITY_DN86140_c0_g1	17.028	9.69908e-06	0.0020895
		TRINITY_DN39938_c0_g1_i5	TRINITY_DN39938_c0_g1	6.565	9.72888e-06	0.0020895
		TRINITY_DN88088_c0_g1_i1	TRINITY_DN88088_c0_g1	13.316	9.80313e-06	0.00210118
		TRINITY_DN21384_c0_g1_i5	TRINITY_DN21384_c0_g1	8.961	9.84935e-06	0.00210682
		TRINITY_DN19195_c0_g1_i1	TRINITY_DN19195_c0_g1	25.569	9.91301e-06	0.00211426
		TRINITY_DN73056_c0_g1_i1	TRINITY_DN73056_c0_g1	25.127	9.92404e-06	0.00211426
		TRINITY_DN38933_c0_g2_i3	TRINITY_DN38933_c0_g2	7.259	1.00294e-05	0.00213242
		TRINITY_DN16115_c0_g1_i5	TRINITY_DN16115_c0_g1	21.064	1.01189e-05	0.00214713
		TRINITY_DN44584_c0_g2_i1	TRINITY_DN44584_c0_g2	10.705	1.04062e-05	0.00219927
		TRINITY_DN9508_c0_g1_i5	TRINITY_DN9508_c0_g1	9.232	1.05594e-05	0.00222721
		TRINITY_DN2967_c1_g3_i1	TRINITY_DN2967_c1_g3	4.899	1.08156e-05	0.00227672
		TRINITY_DN79326_c0_g2_i1	TRINITY_DN79326_c0_g2	15.114	1.09757e-05	0.00230583
		TRINITY_DN12136_c0_g1_i1	TRINITY_DN12136_c0_g1	5.446	1.1055e-05	0.00231788
		TRINITY_DN8709_c1_g2_i2	TRINITY_DN8709_c1_g2	0.275	1.1105e-05	0.00231798
		TRINITY_DN42221_c0_g1_i4	TRINITY_DN42221_c0_g1	24.082	1.11254e-05	0.00231798
		TRINITY_DN10084_c0_g3_i1	TRINITY_DN10084_c0_g3	9.177	1.11323e-05	0.00231798
		TRINITY_DN49081_c0_g1_i1	TRINITY_DN49081_c0_g1	12.069	1.11559e-05	0.00231798
		TRINITY_DN125317_c0_g1_i1	TRINITY_DN125317_c0_g1	18.078	1.11649e-05	0.00231798
		TRINITY_DN9575_c0_g1_i1	TRINITY_DN9575_c0_g1	31.13	1.13471e-05	0.00234661
		TRINITY_DN3250_c1_g1_i15	TRINITY_DN3250_c1_g1	0.011	1.15008e-05	0.00237376
		TRINITY_DN21738_c0_g1_i1	TRINITY_DN21738_c0_g1	22.485	1.15696e-05	0.00238332
		TRINITY_DN17377_c0_g2_i1	TRINITY_DN17377_c0_g2	7.983	1.16243e-05	0.00238993
		TRINITY_DN67163_c0_g1_i1	TRINITY_DN67163_c0_g1	14.295	1.17951e-05	0.00242035
		TRINITY_DN40965_c0_g1_i7	TRINITY_DN40965_c0_g1	19.988	1.19116e-05	0.00243952
		TRINITY_DN10982_c0_g1_i12	TRINITY_DN10982_c0_g1	0.159	1.20034e-05	0.00245359
		TRINITY_DN12238_c0_g1_i3	TRINITY_DN12238_c0_g1	15.254	1.21592e-05	0.00248063
		TRINITY_DN7503_c0_g1_i8	TRINITY_DN7503_c0_g1	0.405	1.22056e-05	0.00248532
		TRINITY_DN80874_c0_g2_i1	TRINITY_DN80874_c0_g2	8.114	1.22316e-05	0.00248583
		TRINITY_DN16830_c0_g1_i5	TRINITY_DN16830_c0_g1	11.066	1.22848e-05	0.00249186
		TRINITY_DN4858_c1_g1_i3	TRINITY_DN4858_c1_g1	6.497	1.23289e-05	0.00249497
		TRINITY_DN1756_c0_g1_i4	TRINITY_DN1756_c0_g1	9.409	1.23473e-05	0.00249497
		TRINITY_DN1190_c0_g1_i5	TRINITY_DN1190_c0_g1	16.04	1.25135e-05	0.00252375
		TRINITY_DN853_c0_g3_i4	TRINITY_DN853_c0_g3	0.01	1.28743e-05	0.00259158
		TRINITY_DN4465_c0_g1_i1	TRINITY_DN4465_c0_g1	14.567	1.29492e-05	0.00260171
		TRINITY_DN11587_c0_g1_i2	TRINITY_DN11587_c0_g1	6.121	1.31257e-05	0.00262719
		TRINITY_DN2110_c0_g2_i1	TRINITY_DN2110_c0_g2	5.49	1.31507e-05	0.00262724
		TRINITY_DN19420_c0_g1_i2	TRINITY_DN19420_c0_g1	13.488	1.32008e-05	0.00263227
		TRINITY_DN27127_c0_g1_i4	TRINITY_DN27127_c0_g1	81.796	1.34372e-05	0.00267437
		TRINITY_DN27264_c0_g2_i1	TRINITY_DN27264_c0_g2	6.397	1.39061e-05	0.0027522
		TRINITY_DN25989_c0_g1_i1	TRINITY_DN25989_c0_g1	88.255	1.39635e-05	0.00275839
		TRINITY_DN25086_c0_g1_i1	TRINITY_DN25086_c0_g1	11.631	1.40814e-05	0.00277133
		TRINITY_DN13728_c0_g1_i6	TRINITY_DN13728_c0_g1	0.011	1.43164e-05	0.00280715
		TRINITY_DN83959_c0_g1_i5	TRINITY_DN83959_c0_g1	13.504	1.4599e-05	0.00285727
		TRINITY_DN22126_c0_g1_i1	TRINITY_DN22126_c0_g1	14.181	1.46616e-05	0.00286424
		TRINITY_DN9734_c0_g1_i4	TRINITY_DN9734_c0_g1	9.089	1.47398e-05	0.00287333
		TRINITY_DN45386_c0_g1_i3	TRINITY_DN45386_c0_g1	13.354	1.47728e-05	0.00287333
		TRINITY_DN440_c0_g1_i19	TRINITY_DN440_c0_g1	0.472	1.47896e-05	0.00287333
		TRINITY_DN12538_c0_g1_i4	TRINITY_DN12538_c0_g1	6.602	1.48536e-05	0.00288049
		TRINITY_DN4057_c0_g1_i2	TRINITY_DN4057_c0_g1	12.11	1.50595e-05	0.00290671
		TRINITY_DN72344_c0_g1_i1	TRINITY_DN72344_c0_g1	35.694	1.50673e-05	0.00290671
		TRINITY_DN16318_c0_g4_i3	TRINITY_DN16318_c0_g4	60.437	1.50712e-05	0.00290671
		TRINITY_DN49408_c0_g1_i1	TRINITY_DN49408_c0_g1	18.16	1.52506e-05	0.00293597
		TRINITY_DN40107_c0_g1_i1	TRINITY_DN40107_c0_g1	10.387	1.54228e-05	0.00296372
		TRINITY_DN903_c0_g1_i19	TRINITY_DN903_c0_g1	0.011	1.5471e-05	0.0029676
		TRINITY_DN21507_c0_g1_i2	TRINITY_DN21507_c0_g1	16.854	1.56099e-05	0.00298883
		TRINITY_DN35984_c0_g1_i2	TRINITY_DN35984_c0_g1	22.422	1.57218e-05	0.00300482
		TRINITY_DN35338_c0_g1_i11	TRINITY_DN35338_c0_g1	8.344	1.5825e-05	0.0030191
		TRINITY_DN12628_c0_g1_i1	TRINITY_DN12628_c0_g1	11.672	1.60016e-05	0.00304501
		TRINITY_DN10520_c0_g1_i9	TRINITY_DN10520_c0_g1	0.302	1.60471e-05	0.00304501
		TRINITY_DN18049_c0_g1_i1	TRINITY_DN18049_c0_g1	5.757	1.60843e-05	0.00304661
		TRINITY_DN18793_c0_g1_i1	TRINITY_DN18793_c0_g1	10.844	1.61208e-05	0.00304807
		TRINITY_DN5852_c0_g1_i2	TRINITY_DN5852_c0_g1	22.242	1.64815e-05	0.00311072
		TRINITY_DN79722_c0_g2_i5	TRINITY_DN79722_c0_g2	23.953	1.66443e-05	0.00313028
		TRINITY_DN12018_c0_g1_i1	TRINITY_DN12018_c0_g1	50.769	1.68056e-05	0.00315501
		TRINITY_DN6675_c0_g2_i1	TRINITY_DN6675_c0_g2	17.962	1.69103e-05	0.00316906
		TRINITY_DN65095_c0_g2_i1	TRINITY_DN65095_c0_g2	23.908	1.72079e-05	0.00321344
		TRINITY_DN8661_c0_g1_i5	TRINITY_DN8661_c0_g1	15.266	1.72868e-05	0.0032179
		TRINITY_DN72649_c0_g1_i5	TRINITY_DN72649_c0_g1	22.081	1.72926e-05	0.0032179
		TRINITY_DN44358_c0_g1_i1	TRINITY_DN44358_c0_g1	6.334	1.74186e-05	0.00323568
		TRINITY_DN15670_c0_g1_i4	TRINITY_DN15670_c0_g1	17.623	1.76126e-05	0.00326598
		TRINITY_DN748_c0_g1_i10	TRINITY_DN748_c0_g1	2.925	1.77553e-05	0.00328094
		TRINITY_DN14275_c0_g1_i6	TRINITY_DN14275_c0_g1	13.478	1.78455e-05	0.00329187
		TRINITY_DN9734_c0_g1_i3	TRINITY_DN9734_c0_g1	6.727	1.79178e-05	0.00329946
		TRINITY_DN17888_c0_g1_i1	TRINITY_DN17888_c0_g1	8.283	1.82875e-05	0.00335588
		TRINITY_DN8559_c0_g1_i1	TRINITY_DN8559_c0_g1	4.972	1.83474e-05	0.00335763
		TRINITY_DN60941_c0_g1_i2	TRINITY_DN60941_c0_g1	0.011	1.83862e-05	0.00335763
		TRINITY_DN56042_c0_g2_i1	TRINITY_DN56042_c0_g2	16.403	1.83922e-05	0.00335763
		TRINITY_DN101027_c0_g1_i2	TRINITY_DN101027_c0_g1	7.443	1.84935e-05	0.0033703
		TRINITY_DN35659_c0_g1_i1	TRINITY_DN35659_c0_g1	0.017	1.8553e-05	0.00337535
		TRINITY_DN66542_c0_g1_i1	TRINITY_DN66542_c0_g1	9.491	1.85924e-05	0.0033767
		TRINITY_DN10510_c0_g2_i2	TRINITY_DN10510_c0_g2	16.307	1.89638e-05	0.00343331
		TRINITY_DN18680_c0_g1_i2	TRINITY_DN18680_c0_g1	40.141	1.89689e-05	0.00343331
		TRINITY_DN705_c0_g1_i1	TRINITY_DN705_c0_g1	121.174	1.92408e-05	0.00347657
		TRINITY_DN59559_c0_g1_i1	TRINITY_DN59559_c0_g1	9.495	1.94671e-05	0.00351148
		TRINITY_DN18446_c0_g1_i1	TRINITY_DN18446_c0_g1	0.467	1.95828e-05	0.00352549
		TRINITY_DN13169_c0_g1_i5	TRINITY_DN13169_c0_g1	21.142	1.96369e-05	0.00352549
		TRINITY_DN26867_c0_g1_i3	TRINITY_DN26867_c0_g1	11.029	1.96447e-05	0.00352549
		TRINITY_DN13096_c0_g2_i1	TRINITY_DN13096_c0_g2	11.942	1.988e-05	0.00356168
		TRINITY_DN29526_c0_g2_i2	TRINITY_DN29526_c0_g2	19.74	1.99376e-05	0.00356515
		TRINITY_DN9620_c0_g1_i2	TRINITY_DN9620_c0_g1	99.434	1.99917e-05	0.00356515
		TRINITY_DN19995_c0_g1_i2	TRINITY_DN19995_c0_g1	25.88	2.00004e-05	0.00356515
		TRINITY_DN80321_c0_g1_i1	TRINITY_DN80321_c0_g1	19.324	2.0138e-05	0.00358365
		TRINITY_DN34497_c0_g1_i1	TRINITY_DN34497_c0_g1	8.307	2.02156e-05	0.00359143
		TRINITY_DN9357_c0_g3_i2	TRINITY_DN9357_c0_g3	10.284	2.02674e-05	0.00359459
		TRINITY_DN11623_c0_g4_i2	TRINITY_DN11623_c0_g4	9.84	2.04768e-05	0.00362567
		TRINITY_DN28982_c0_g1_i1	TRINITY_DN28982_c0_g1	11.089	2.08735e-05	0.00368973
		TRINITY_DN96310_c0_g1_i1	TRINITY_DN96310_c0_g1	13.13	2.10007e-05	0.00370604
		TRINITY_DN30483_c0_g1_i1	TRINITY_DN30483_c0_g1	15.77	2.11969e-05	0.00373442
		TRINITY_DN623_c0_g1_i1	TRINITY_DN623_c0_g1	90.738	2.13664e-05	0.00375804
		TRINITY_DN7466_c0_g4_i1	TRINITY_DN7466_c0_g4	8.999	2.15921e-05	0.00378516
		TRINITY_DN7233_c0_g2_i4	TRINITY_DN7233_c0_g2	10.593	2.17768e-05	0.00381124
		TRINITY_DN106107_c0_g1_i4	TRINITY_DN106107_c0_g1	13.416	2.19583e-05	0.00383665
		TRINITY_DN6049_c0_g1_i5	TRINITY_DN6049_c0_g1	11.337	2.20456e-05	0.00383924
		TRINITY_DN69964_c0_g1_i1	TRINITY_DN69964_c0_g1	9.43	2.21676e-05	0.00385414
		TRINITY_DN25976_c0_g1_i8	TRINITY_DN25976_c0_g1	14.172	2.25762e-05	0.00391874
		TRINITY_DN10478_c1_g1_i4	TRINITY_DN10478_c1_g1	8.216	2.27116e-05	0.00393197
		TRINITY_DN13555_c0_g1_i8	TRINITY_DN13555_c0_g1	0.014	2.27592e-05	0.00393197
		TRINITY_DN22251_c0_g1_i6	TRINITY_DN22251_c0_g1	40.986	2.27638e-05	0.00393197
		TRINITY_DN15014_c0_g1_i6	TRINITY_DN15014_c0_g1	115.697	2.28369e-05	0.00393818
		TRINITY_DN46982_c0_g1_i1	TRINITY_DN46982_c0_g1	6.655	2.32216e-05	0.003998
		TRINITY_DN4930_c0_g1_i4	TRINITY_DN4930_c0_g1	0.26	2.34183e-05	0.00402533
		TRINITY_DN2981_c0_g1_i4	TRINITY_DN2981_c0_g1	11.339	2.36149e-05	0.00405254
		TRINITY_DN20356_c0_g1_i4	TRINITY_DN20356_c0_g1	132.101	2.40227e-05	0.0041032
		TRINITY_DN66870_c0_g1_i2	TRINITY_DN66870_c0_g1	12.811	2.41196e-05	0.00411249
		TRINITY_DN6302_c0_g1_i1	TRINITY_DN6302_c0_g1	85.296	2.42753e-05	0.00413238
		TRINITY_DN39920_c0_g1_i1	TRINITY_DN39920_c0_g1	12.314	2.4329e-05	0.00413488
		TRINITY_DN17688_c0_g2_i4	TRINITY_DN17688_c0_g2	13.051	2.45303e-05	0.00416241
		TRINITY_DN75505_c0_g2_i2	TRINITY_DN75505_c0_g2	121.136	2.45953e-05	0.00416675
		TRINITY_DN2069_c0_g1_i1	TRINITY_DN2069_c0_g1	0.213	2.49752e-05	0.00422437
		TRINITY_DN21697_c0_g1_i1	TRINITY_DN21697_c0_g1	20.578	2.52003e-05	0.00425484
		TRINITY_DN38533_c0_g1_i1	TRINITY_DN38533_c0_g1	12.609	2.52358e-05	0.00425484
		TRINITY_DN16955_c0_g1_i3	TRINITY_DN16955_c0_g1	5.058	2.53612e-05	0.00426919
		TRINITY_DN13750_c0_g1_i1	TRINITY_DN13750_c0_g1	10.385	2.5602e-05	0.00430288
		TRINITY_DN96118_c0_g3_i1	TRINITY_DN96118_c0_g3	102.962	2.57938e-05	0.00432825
		TRINITY_DN11570_c0_g1_i3	TRINITY_DN11570_c0_g1	11.986	2.5892e-05	0.00433785
		TRINITY_DN56514_c0_g1_i1	TRINITY_DN56514_c0_g1	18.082	2.6085e-05	0.00436328
		TRINITY_DN51241_c0_g1_i1	TRINITY_DN51241_c0_g1	18.528	2.62096e-05	0.0043772
		TRINITY_DN73312_c0_g1_i2	TRINITY_DN73312_c0_g1	7.945	2.63143e-05	0.00438778
		TRINITY_DN8517_c0_g1_i4	TRINITY_DN8517_c0_g1	19.546	2.64245e-05	0.00439923
		TRINITY_DN8002_c1_g1_i1	TRINITY_DN8002_c1_g1	16.628	2.65134e-05	0.00440368
		TRINITY_DN2539_c0_g1_i6	TRINITY_DN2539_c0_g1	11.144	2.65345e-05	0.00440368
		TRINITY_DN4640_c0_g1_i5	TRINITY_DN4640_c0_g1	0.008	2.67172e-05	0.00442707
		TRINITY_DN712_c0_g2_i2	TRINITY_DN712_c0_g2	6.657	2.696e-05	0.00445407
		TRINITY_DN16526_c0_g1_i1	TRINITY_DN16526_c0_g1	9.174	2.69852e-05	0.00445407
		TRINITY_DN23655_c0_g1_i3	TRINITY_DN23655_c0_g1	130.542	2.70063e-05	0.00445407
		TRINITY_DN8218_c0_g1_i1	TRINITY_DN8218_c0_g1	66.807	2.74079e-05	0.00451326
		TRINITY_DN6396_c0_g1_i2	TRINITY_DN6396_c0_g1	10.163	2.74794e-05	0.00451802
		TRINITY_DN7073_c0_g1_i1	TRINITY_DN7073_c0_g1	4.859	2.76384e-05	0.00453711
		TRINITY_DN75082_c0_g1_i2	TRINITY_DN75082_c0_g1	18.632	2.7871e-05	0.0045682
		TRINITY_DN46189_c0_g1_i4	TRINITY_DN46189_c0_g1	6.395	2.80469e-05	0.00458994
		TRINITY_DN23669_c0_g1_i1	TRINITY_DN23669_c0_g1	10.557	2.81573e-05	0.00459604
		TRINITY_DN8722_c0_g1_i2	TRINITY_DN8722_c0_g1	6.743	2.8171e-05	0.00459604
		TRINITY_DN1445_c1_g1_i1	TRINITY_DN1445_c1_g1	14.22	2.87062e-05	0.00467615
		TRINITY_DN9747_c0_g1_i1	TRINITY_DN9747_c0_g1	8.49	2.89587e-05	0.00470733
		TRINITY_DN51998_c0_g1_i1	TRINITY_DN51998_c0_g1	54.765	2.89865e-05	0.00470733
		TRINITY_DN15773_c0_g3_i2	TRINITY_DN15773_c0_g3	5.975	2.90427e-05	0.00470922
		TRINITY_DN83342_c0_g4_i1	TRINITY_DN83342_c0_g4	6.483	2.91645e-05	0.00472176
		TRINITY_DN33962_c0_g1_i3	TRINITY_DN33962_c0_g1	16.639	2.93553e-05	0.00474539
		TRINITY_DN10308_c0_g1_i17	TRINITY_DN10308_c0_g1	148.173	2.94387e-05	0.00475161
		TRINITY_DN16047_c0_g1_i2	TRINITY_DN16047_c0_g1	26.488	2.97784e-05	0.00479183
		TRINITY_DN47766_c0_g1_i1	TRINITY_DN47766_c0_g1	7.758	3.00635e-05	0.00483036
		TRINITY_DN13937_c0_g2_i2	TRINITY_DN13937_c0_g2	112.032	3.01984e-05	0.00484468
		TRINITY_DN14009_c0_g1_i2	TRINITY_DN14009_c0_g1	25.709	3.03518e-05	0.00486194
		TRINITY_DN7509_c0_g1_i4	TRINITY_DN7509_c0_g1	0.4	3.0466e-05	0.00487285
		TRINITY_DN14924_c0_g1_i2	TRINITY_DN14924_c0_g1	4.554	3.05384e-05	0.00487707
		TRINITY_DN18085_c0_g1_i5	TRINITY_DN18085_c0_g1	4.42	3.10192e-05	0.00494639
		TRINITY_DN87600_c0_g1_i3	TRINITY_DN87600_c0_g1	32.028	3.11238e-05	0.00495561
		TRINITY_DN46390_c0_g1_i1	TRINITY_DN46390_c0_g1	27.892	3.18265e-05	0.0050523
		TRINITY_DN8150_c0_g4_i1	TRINITY_DN8150_c0_g4	6.884	3.19197e-05	0.00505951
		TRINITY_DN45586_c0_g1_i1	TRINITY_DN45586_c0_g1	19.317	3.22441e-05	0.00510329
		TRINITY_DN7966_c0_g2_i6	TRINITY_DN7966_c0_g2	2.178	3.23618e-05	0.00510843
		TRINITY_DN32070_c0_g1_i1	TRINITY_DN32070_c0_g1	82.363	3.27562e-05	0.0051612
		TRINITY_DN2017_c0_g1_i7	TRINITY_DN2017_c0_g1	3.718	3.2818e-05	0.00516276
		TRINITY_DN8082_c0_g1_i8	TRINITY_DN8082_c0_g1	5.522	3.28636e-05	0.00516276
		TRINITY_DN47481_c0_g2_i1	TRINITY_DN47481_c0_g2	12.916	3.32281e-05	0.00520631
		TRINITY_DN13458_c0_g1_i2	TRINITY_DN13458_c0_g1	12.551	3.32681e-05	0.00520631
		TRINITY_DN2263_c0_g1_i1	TRINITY_DN2263_c0_g1	10.477	3.32883e-05	0.00520631
		TRINITY_DN2314_c0_g1_i7	TRINITY_DN2314_c0_g1	0.01	3.33455e-05	0.00520756
		TRINITY_DN146_c0_g1_i1	TRINITY_DN146_c0_g1	4.427	3.35627e-05	0.00523376
		TRINITY_DN14471_c0_g2_i1	TRINITY_DN14471_c0_g2	12.546	3.40107e-05	0.00528931
		TRINITY_DN23649_c0_g1_i1	TRINITY_DN23649_c0_g1	21.52	3.40189e-05	0.00528931
		TRINITY_DN10394_c0_g1_i5	TRINITY_DN10394_c0_g1	7.121	3.41007e-05	0.00529426
		TRINITY_DN19257_c0_g2_i2	TRINITY_DN19257_c0_g2	95.548	3.47658e-05	0.00538641
		TRINITY_DN17203_c0_g1_i11	TRINITY_DN17203_c0_g1	10.126	3.4796e-05	0.00538641
		TRINITY_DN17414_c0_g1_i1	TRINITY_DN17414_c0_g1	14.849	3.49598e-05	0.00540386
		TRINITY_DN6983_c1_g1_i1	TRINITY_DN6983_c1_g1	14.774	3.51125e-05	0.00541167
		TRINITY_DN12687_c0_g1_i5	TRINITY_DN12687_c0_g1	19.388	3.52363e-05	0.00541498
		TRINITY_DN22276_c1_g4_i1	TRINITY_DN22276_c1_g4	9.95	3.5589e-05	0.00546126
		TRINITY_DN96_c0_g1_i7	TRINITY_DN96_c0_g1	0.167	3.583e-05	0.00548278
		TRINITY_DN120934_c0_g1_i1	TRINITY_DN120934_c0_g1	27.139	3.58819e-05	0.00548278
		TRINITY_DN81567_c0_g1_i1	TRINITY_DN81567_c0_g1	9.465	3.58846e-05	0.00548278
		TRINITY_DN6846_c0_g1_i1	TRINITY_DN6846_c0_g1	58.504	3.62777e-05	0.00553486
		TRINITY_DN109786_c0_g1_i2	TRINITY_DN109786_c0_g1	13.365	3.64035e-05	0.00554605
		TRINITY_DN5115_c0_g1_i1	TRINITY_DN5115_c0_g1	4.154	3.6538e-05	0.00555855
		TRINITY_DN49378_c0_g1_i2	TRINITY_DN49378_c0_g1	9.368	3.66749e-05	0.00557138
		TRINITY_DN12753_c1_g1_i6	TRINITY_DN12753_c1_g1	106.401	3.7057e-05	0.00561088
		TRINITY_DN11650_c1_g1_i1	TRINITY_DN11650_c1_g1	12.236	3.71177e-05	0.00561088
		TRINITY_DN43984_c0_g1_i1	TRINITY_DN43984_c0_g1	33.432	3.71469e-05	0.00561088
		TRINITY_DN63937_c0_g1_i1	TRINITY_DN63937_c0_g1	5.885	3.7232e-05	0.00561573
		TRINITY_DN31055_c0_g1_i2	TRINITY_DN31055_c0_g1	119.232	3.77028e-05	0.00567806
		TRINITY_DN4907_c0_g1_i17	TRINITY_DN4907_c0_g1	14.914	3.78039e-05	0.00567806
		TRINITY_DN3886_c0_g1_i7	TRINITY_DN3886_c0_g1	6.675	3.78519e-05	0.00567806
		TRINITY_DN5943_c0_g1_i1	TRINITY_DN5943_c0_g1	16.448	3.78598e-05	0.00567806
		TRINITY_DN7292_c0_g1_i3	TRINITY_DN7292_c0_g1	45.644	3.8328e-05	0.00574015
		TRINITY_DN12251_c0_g1_i5	TRINITY_DN12251_c0_g1	17.797	3.85292e-05	0.00576213
		TRINITY_DN114999_c0_g1_i1	TRINITY_DN114999_c0_g1	5.732	3.89067e-05	0.00580934
		TRINITY_DN48795_c0_g1_i1	TRINITY_DN48795_c0_g1	19.434	3.89651e-05	0.00580934
		TRINITY_DN1784_c0_g1_i3	TRINITY_DN1784_c0_g1	0.01	3.90095e-05	0.00580934
		TRINITY_DN31306_c0_g2_i1	TRINITY_DN31306_c0_g2	6.817	3.9406e-05	0.00585851
		TRINITY_DN67321_c0_g1_i1	TRINITY_DN67321_c0_g1	6.479	3.94827e-05	0.00585851
		TRINITY_DN40611_c0_g1_i3	TRINITY_DN40611_c0_g1	14.43	3.95056e-05	0.00585851
		TRINITY_DN100874_c0_g1_i1	TRINITY_DN100874_c0_g1	15.545	4.08213e-05	0.00603802
		TRINITY_DN55925_c0_g2_i1	TRINITY_DN55925_c0_g2	15.985	4.08302e-05	0.00603802
		TRINITY_DN19770_c0_g2_i1	TRINITY_DN19770_c0_g2	7.831	4.09555e-05	0.00604066
		TRINITY_DN83617_c0_g1_i1	TRINITY_DN83617_c0_g1	13.217	4.09622e-05	0.00604066
		TRINITY_DN52826_c0_g1_i4	TRINITY_DN52826_c0_g1	10.123	4.16652e-05	0.00612728
		TRINITY_DN6256_c0_g1_i2	TRINITY_DN6256_c0_g1	2.74	4.21622e-05	0.00619176
		TRINITY_DN10297_c0_g1_i4	TRINITY_DN10297_c0_g1	6.121	4.23555e-05	0.00620746
		TRINITY_DN11690_c0_g2_i1	TRINITY_DN11690_c0_g2	11.209	4.23864e-05	0.00620746
		TRINITY_DN33869_c0_g2_i6	TRINITY_DN33869_c0_g2	5.16	4.24459e-05	0.00620759
		TRINITY_DN4227_c0_g1_i1	TRINITY_DN4227_c0_g1	81.574	4.25405e-05	0.00621286
		TRINITY_DN35673_c0_g1_i1	TRINITY_DN35673_c0_g1	9.753	4.26193e-05	0.00621578
		TRINITY_DN25852_c0_g1_i5	TRINITY_DN25852_c0_g1	17.369	4.34562e-05	0.00632912
		TRINITY_DN70635_c0_g1_i1	TRINITY_DN70635_c0_g1	28.808	4.36304e-05	0.00634576
		TRINITY_DN8830_c0_g2_i6	TRINITY_DN8830_c0_g2	0.049	4.38134e-05	0.00636365
		TRINITY_DN51185_c0_g1_i3	TRINITY_DN51185_c0_g1	23.313	4.42599e-05	0.00641968
		TRINITY_DN21972_c0_g2_i1	TRINITY_DN21972_c0_g2	99.041	4.44754e-05	0.00644021
		TRINITY_DN24047_c0_g1_i1	TRINITY_DN24047_c0_g1	159.433	4.45996e-05	0.00644021
		TRINITY_DN8517_c0_g1_i3	TRINITY_DN8517_c0_g1	31.615	4.46118e-05	0.00644021
		TRINITY_DN57073_c0_g4_i3	TRINITY_DN57073_c0_g4	5.228	4.46447e-05	0.00644021
		TRINITY_DN6638_c0_g1_i7	TRINITY_DN6638_c0_g1	52.251	4.50961e-05	0.00649647
		TRINITY_DN21718_c0_g2_i1	TRINITY_DN21718_c0_g2	17.542	4.57023e-05	0.00657486
		TRINITY_DN11196_c1_g1_i1	TRINITY_DN11196_c1_g1	0.013	4.58075e-05	0.00658105
		TRINITY_DN11510_c0_g1_i9	TRINITY_DN11510_c0_g1	7.349	4.58968e-05	0.00658494
		TRINITY_DN25279_c0_g1_i2	TRINITY_DN25279_c0_g1	37.632	4.62344e-05	0.00662294
		TRINITY_DN34568_c0_g1_i1	TRINITY_DN34568_c0_g1	9.768	4.6333e-05	0.00662294
		TRINITY_DN23889_c0_g1_i7	TRINITY_DN23889_c0_g1	10.408	4.63492e-05	0.00662294
		TRINITY_DN54524_c0_g1_i1	TRINITY_DN54524_c0_g1	55.946	4.64338e-05	0.00662607
		TRINITY_DN87098_c0_g1_i1	TRINITY_DN87098_c0_g1	88.278	4.66747e-05	0.00665148
		TRINITY_DN91201_c0_g1_i4	TRINITY_DN91201_c0_g1	10.567	4.79885e-05	0.00682953
		TRINITY_DN107971_c0_g1_i2	TRINITY_DN107971_c0_g1	10.107	4.86452e-05	0.00690442
		TRINITY_DN29490_c0_g2_i2	TRINITY_DN29490_c0_g2	27.238	4.88894e-05	0.00692979
		TRINITY_DN13809_c0_g1_i1	TRINITY_DN13809_c0_g1	10.59	4.94852e-05	0.00700487
		TRINITY_DN10743_c0_g1_i2	TRINITY_DN10743_c0_g1	15.915	4.96866e-05	0.00702399
		TRINITY_DN8674_c0_g1_i4	TRINITY_DN8674_c0_g1	16.934	5.00246e-05	0.00706235
		TRINITY_DN84395_c0_g2_i1	TRINITY_DN84395_c0_g2	6.129	5.01223e-05	0.00706671
		TRINITY_DN27079_c0_g1_i2	TRINITY_DN27079_c0_g1	10.91	5.03628e-05	0.00709118
		TRINITY_DN50156_c0_g1_i2	TRINITY_DN50156_c0_g1	6.68	5.08749e-05	0.00713243
		TRINITY_DN97468_c0_g2_i1	TRINITY_DN97468_c0_g2	69.148	5.09207e-05	0.00713243
		TRINITY_DN47499_c0_g1_i5	TRINITY_DN47499_c0_g1	65.456	5.09654e-05	0.00713243
		TRINITY_DN721_c1_g1_i11	TRINITY_DN721_c1_g1	2.34	5.09926e-05	0.00713243
		TRINITY_DN21223_c0_g1_i7	TRINITY_DN21223_c0_g1	86.428	5.16506e-05	0.00721493
		TRINITY_DN59855_c0_g2_i2	TRINITY_DN59855_c0_g2	89.966	5.20053e-05	0.00724825
		TRINITY_DN17619_c0_g1_i2	TRINITY_DN17619_c0_g1	11.38	5.2026e-05	0.00724825
		TRINITY_DN13535_c1_g1_i1	TRINITY_DN13535_c1_g1	14.669	5.24516e-05	0.00729794
		TRINITY_DN7481_c0_g1_i6	TRINITY_DN7481_c0_g1	11.026	5.30278e-05	0.00736843
		TRINITY_DN8970_c0_g1_i2	TRINITY_DN8970_c0_g1	5.218	5.34303e-05	0.00741462
		TRINITY_DN112066_c0_g1_i1	TRINITY_DN112066_c0_g1	25.393	5.35519e-05	0.00742178
		TRINITY_DN10992_c0_g4_i2	TRINITY_DN10992_c0_g4	56.579	5.3814e-05	0.00743495
		TRINITY_DN90106_c0_g1_i5	TRINITY_DN90106_c0_g1	14.109	5.38719e-05	0.00743495
		TRINITY_DN24155_c0_g1_i4	TRINITY_DN24155_c0_g1	10.252	5.39477e-05	0.00743495
		TRINITY_DN16890_c0_g1_i1	TRINITY_DN16890_c0_g1	11.507	5.40153e-05	0.00743495
		TRINITY_DN2148_c0_g1_i2	TRINITY_DN2148_c0_g1	0.013	5.40683e-05	0.00743495
		TRINITY_DN5905_c0_g1_i2	TRINITY_DN5905_c0_g1	0.479	5.44334e-05	0.00747544
		TRINITY_DN33177_c0_g1_i3	TRINITY_DN33177_c0_g1	10.251	5.46803e-05	0.0074917
		TRINITY_DN11578_c0_g2_i2	TRINITY_DN11578_c0_g2	5.569	5.46933e-05	0.0074917
		TRINITY_DN2539_c0_g1_i3	TRINITY_DN2539_c0_g1	11.132	5.48138e-05	0.00749852
		TRINITY_DN91710_c0_g1_i3	TRINITY_DN91710_c0_g1	11.945	5.50452e-05	0.00752045
		TRINITY_DN7511_c1_g1_i2	TRINITY_DN7511_c1_g1	20.12	5.5333e-05	0.00755003
		TRINITY_DN80125_c0_g1_i1	TRINITY_DN80125_c0_g1	11.08	5.57237e-05	0.00759356
		TRINITY_DN18032_c0_g1_i5	TRINITY_DN18032_c0_g1	22.396	5.59493e-05	0.0076145
		TRINITY_DN774_c0_g1_i9	TRINITY_DN774_c0_g1	2.368	5.70041e-05	0.0077481
		TRINITY_DN14390_c0_g1_i5	TRINITY_DN14390_c0_g1	90.689	5.72752e-05	0.00777254
		TRINITY_DN15930_c0_g1_i3	TRINITY_DN15930_c0_g1	18.587	5.7332e-05	0.00777254
		TRINITY_DN5499_c0_g1_i2	TRINITY_DN5499_c0_g1	23.438	5.74042e-05	0.00777254
		TRINITY_DN13824_c0_g1_i7	TRINITY_DN13824_c0_g1	67.247	5.84068e-05	0.0078982
		TRINITY_DN47962_c0_g1_i1	TRINITY_DN47962_c0_g1	8.946	5.89746e-05	0.0079551
		TRINITY_DN14437_c0_g1_i1	TRINITY_DN14437_c0_g1	7.45	5.89778e-05	0.0079551
		TRINITY_DN5519_c0_g1_i5	TRINITY_DN5519_c0_g1	0.057	5.98251e-05	0.00805911
		TRINITY_DN28134_c0_g1_i4	TRINITY_DN28134_c0_g1	82.224	6.00441e-05	0.00807834
		TRINITY_DN45564_c1_g1_i1	TRINITY_DN45564_c1_g1	6.293	6.11894e-05	0.00820117
		TRINITY_DN17926_c0_g1_i3	TRINITY_DN17926_c0_g1	124.557	6.1334e-05	0.00821015
		TRINITY_DN7190_c0_g1_i2	TRINITY_DN7190_c0_g1	7.932	6.14448e-05	0.0082146
		TRINITY_DN4378_c0_g1_i4	TRINITY_DN4378_c0_g1	0.011	6.18245e-05	0.00825493
		TRINITY_DN9283_c0_g2_i15	TRINITY_DN9283_c0_g2	0.387	6.22557e-05	0.00827919
		TRINITY_DN15892_c0_g1_i4	TRINITY_DN15892_c0_g1	89.878	6.22833e-05	0.00827919
		TRINITY_DN32343_c0_g1_i1	TRINITY_DN32343_c0_g1	13.24	6.23016e-05	0.00827919
		TRINITY_DN14385_c0_g1_i1	TRINITY_DN14385_c0_g1	13.12	6.23189e-05	0.00827919
		TRINITY_DN18916_c0_g1_i1	TRINITY_DN18916_c0_g1	7.794	6.25811e-05	0.00829802
		TRINITY_DN32373_c0_g2_i1	TRINITY_DN32373_c0_g2	5.98	6.2704e-05	0.00829802
		TRINITY_DN1359_c0_g1_i8	TRINITY_DN1359_c0_g1	0.128	6.27207e-05	0.00829802
		TRINITY_DN101799_c0_g1_i1	TRINITY_DN101799_c0_g1	12.498	6.27741e-05	0.00829802
		TRINITY_DN128427_c0_g1_i1	TRINITY_DN128427_c0_g1	9.594	6.28601e-05	0.00829902
		TRINITY_DN7458_c0_g1_i1	TRINITY_DN7458_c0_g1	14.998	6.3324e-05	0.00833947
		TRINITY_DN5790_c0_g1_i4	TRINITY_DN5790_c0_g1	7.087	6.35271e-05	0.00835583
		TRINITY_DN101283_c0_g4_i1	TRINITY_DN101283_c0_g4	27.028	6.40335e-05	0.00841198
		TRINITY_DN31326_c0_g1_i1	TRINITY_DN31326_c0_g1	9.408	6.42636e-05	0.00843175
		TRINITY_DN33217_c0_g2_i1	TRINITY_DN33217_c0_g2	13.463	6.45639e-05	0.00846067
		TRINITY_DN18013_c0_g1_i1	TRINITY_DN18013_c0_g1	5.373	6.51395e-05	0.00851502
		TRINITY_DN56470_c0_g1_i7	TRINITY_DN56470_c0_g1	58.902	6.5239e-05	0.00851752
		TRINITY_DN12502_c0_g1_i1	TRINITY_DN12502_c0_g1	4.47	6.57595e-05	0.00857489
		TRINITY_DN10478_c1_g1_i3	TRINITY_DN10478_c1_g1	7.724	6.59984e-05	0.00859545
		TRINITY_DN98786_c0_g3_i1	TRINITY_DN98786_c0_g3	4.803	6.60946e-05	0.00859741
		TRINITY_DN44428_c0_g2_i2	TRINITY_DN44428_c0_g2	22.114	6.63903e-05	0.00862528
		TRINITY_DN9815_c0_g1_i2	TRINITY_DN9815_c0_g1	7.023	6.67646e-05	0.00864793
		TRINITY_DN13313_c0_g2_i1	TRINITY_DN13313_c0_g2	16.08	6.68096e-05	0.00864793
		TRINITY_DN4041_c0_g1_i3	TRINITY_DN4041_c0_g1	0.199	6.69556e-05	0.00865623
		TRINITY_DN39538_c0_g1_i1	TRINITY_DN39538_c0_g1	17.231	6.78219e-05	0.00875754
		TRINITY_DN57831_c0_g2_i1	TRINITY_DN57831_c0_g2	10.798	6.87232e-05	0.00885233
		TRINITY_DN16596_c0_g2_i2	TRINITY_DN16596_c0_g2	41.282	6.93417e-05	0.00892115
		TRINITY_DN9584_c0_g1_i5	TRINITY_DN9584_c0_g1	82.614	6.94433e-05	0.00892133
		TRINITY_DN45280_c0_g2_i3	TRINITY_DN45280_c0_g2	0.028	6.95116e-05	0.00892133
		TRINITY_DN25396_c0_g1_i2	TRINITY_DN25396_c0_g1	9.325	6.96742e-05	0.00893137
		TRINITY_DN105658_c0_g1_i1	TRINITY_DN105658_c0_g1	41.019	6.99064e-05	0.00893949
		TRINITY_DN58423_c0_g1_i1	TRINITY_DN58423_c0_g1	14.946	7.04376e-05	0.00899656
		TRINITY_DN60125_c0_g1_i2	TRINITY_DN60125_c0_g1	11.964	7.07629e-05	0.00902721
		TRINITY_DN11623_c0_g4_i1	TRINITY_DN11623_c0_g4	7.449	7.09234e-05	0.0090368
		TRINITY_DN43753_c0_g1_i1	TRINITY_DN43753_c0_g1	7.079	7.11569e-05	0.00905166
		TRINITY_DN72975_c0_g2_i1	TRINITY_DN72975_c0_g2	10.566	7.1211e-05	0.00905166
		TRINITY_DN14788_c0_g1_i1	TRINITY_DN14788_c0_g1	6.904	7.18251e-05	0.00910786
		TRINITY_DN20881_c0_g1_i1	TRINITY_DN20881_c0_g1	28.257	7.19301e-05	0.00911025
		TRINITY_DN16868_c0_g1_i1	TRINITY_DN16868_c0_g1	5.691	7.33752e-05	0.00928218
		TRINITY_DN117631_c0_g1_i1	TRINITY_DN117631_c0_g1	7.292	7.37488e-05	0.00930743
		TRINITY_DN28771_c0_g1_i3	TRINITY_DN28771_c0_g1	7.858	7.37922e-05	0.00930743
		TRINITY_DN63919_c0_g1_i2	TRINITY_DN63919_c0_g1	16.686	7.38385e-05	0.00930743
		TRINITY_DN40965_c0_g1_i3	TRINITY_DN40965_c0_g1	19.362	7.48258e-05	0.00942066
		TRINITY_DN7233_c0_g2_i3	TRINITY_DN7233_c0_g2	16.839	7.51769e-05	0.00945363
		TRINITY_DN12297_c0_g1_i2	TRINITY_DN12297_c0_g1	19.402	7.55026e-05	0.00948165
		TRINITY_DN1108_c0_g2_i3	TRINITY_DN1108_c0_g2	2.364	7.55788e-05	0.00948165
		TRINITY_DN83302_c0_g1_i5	TRINITY_DN83302_c0_g1	17.56	7.60989e-05	0.0095356
		TRINITY_DN6317_c0_g1_i5	TRINITY_DN6317_c0_g1	12.373	7.73102e-05	0.00966234
		TRINITY_DN6882_c0_g2_i4	TRINITY_DN6882_c0_g2	4.455	7.73841e-05	0.00966234
		TRINITY_DN96088_c1_g1_i1	TRINITY_DN96088_c1_g1	14.787	7.75375e-05	0.00967008
		TRINITY_DN3613_c0_g1_i11	TRINITY_DN3613_c0_g1	10.175	7.76542e-05	0.00967324
		TRINITY_DN104174_c0_g1_i3	TRINITY_DN104174_c0_g1	95.238	7.77957e-05	0.00967948
		TRINITY_DN61377_c0_g1_i1	TRINITY_DN61377_c0_g1	10.788	7.84717e-05	0.00975213
		TRINITY_DN4737_c0_g1_i1	TRINITY_DN4737_c0_g1	4.625	7.89438e-05	0.0097993
		TRINITY_DN9935_c1_g1_i4	TRINITY_DN9935_c1_g1	28.615	7.92989e-05	0.00983185
		TRINITY_DN6551_c0_g1_i5	TRINITY_DN6551_c0_g1	0.343	8.04018e-05	0.00994531
		TRINITY_DN109866_c0_g1_i1	TRINITY_DN109866_c0_g1	11.667	8.06293e-05	0.00996182
		TRINITY_DN38116_c0_g3_i1	TRINITY_DN38116_c0_g3	5.15	8.11092e-05	0.0100094
		TRINITY_DN74697_c0_g1_i1	TRINITY_DN74697_c0_g1	8.673	8.18774e-05	0.0100827
		TRINITY_DN15099_c0_g1_i3	TRINITY_DN15099_c0_g1	13.92	8.18936e-05	0.0100827
		TRINITY_DN29488_c0_g1_i6	TRINITY_DN29488_c0_g1	9.259	8.32554e-05	0.0102266
		TRINITY_DN21047_c0_g2_i2	TRINITY_DN21047_c0_g2	12.702	8.32975e-05	0.0102266
		TRINITY_DN104269_c0_g1_i1	TRINITY_DN104269_c0_g1	22.191	8.33521e-05	0.0102266
		TRINITY_DN11333_c0_g1_i3	TRINITY_DN11333_c0_g1	21.375	8.46416e-05	0.0103728
		TRINITY_DN63813_c0_g1_i2	TRINITY_DN63813_c0_g1	9.448	8.53641e-05	0.0104493
		TRINITY_DN75295_c0_g1_i1	TRINITY_DN75295_c0_g1	27.395	8.60656e-05	0.010523
		TRINITY_DN3235_c0_g1_i17	TRINITY_DN3235_c0_g1	78.002	8.62923e-05	0.0105385
		TRINITY_DN9357_c0_g3_i1	TRINITY_DN9357_c0_g3	8.721	8.64372e-05	0.010544
		TRINITY_DN14084_c0_g1_i3	TRINITY_DN14084_c0_g1	78.899	8.70423e-05	0.0106056
		TRINITY_DN30347_c0_g1_i1	TRINITY_DN30347_c0_g1	13.969	8.73935e-05	0.010624
		TRINITY_DN12038_c0_g2_i2	TRINITY_DN12038_c0_g2	5.855	8.84087e-05	0.0107228
		TRINITY_DN85969_c0_g1_i8	TRINITY_DN85969_c0_g1	3.465	8.86148e-05	0.0107355
		TRINITY_DN107987_c0_g1_i1	TRINITY_DN107987_c0_g1	17.772	8.88132e-05	0.0107472
		TRINITY_DN22961_c0_g1_i1	TRINITY_DN22961_c0_g1	8.371	8.91593e-05	0.0107717
		TRINITY_DN32846_c0_g2_i2	TRINITY_DN32846_c0_g2	14.213	8.92939e-05	0.0107717
		TRINITY_DN5606_c0_g1_i2	TRINITY_DN5606_c0_g1	0.458	8.93211e-05	0.0107717
		TRINITY_DN17031_c0_g1_i5	TRINITY_DN17031_c0_g1	12.283	8.97725e-05	0.0108139
		TRINITY_DN57583_c0_g2_i1	TRINITY_DN57583_c0_g2	13.918	9.02586e-05	0.0108601
		TRINITY_DN63578_c0_g1_i1	TRINITY_DN63578_c0_g1	16.563	9.05403e-05	0.0108816
		TRINITY_DN19092_c0_g1_i3	TRINITY_DN19092_c0_g1	71.777	9.10093e-05	0.0109256
		TRINITY_DN44238_c0_g1_i4	TRINITY_DN44238_c0_g1	55.638	9.15724e-05	0.0109807
		TRINITY_DN3331_c0_g1_i2	TRINITY_DN3331_c0_g1	4.323	9.19291e-05	0.011011
		TRINITY_DN46818_c1_g1_i1	TRINITY_DN46818_c1_g1	12.475	9.22687e-05	0.0110294
		TRINITY_DN25546_c0_g1_i5	TRINITY_DN25546_c0_g1	91.54	9.24744e-05	0.0110294
		TRINITY_DN30467_c0_g1_i1	TRINITY_DN30467_c0_g1	13.424	9.24997e-05	0.0110294
		TRINITY_DN9878_c0_g1_i1	TRINITY_DN9878_c0_g1	2.453	9.26458e-05	0.0110344
		TRINITY_DN17351_c0_g1_i1	TRINITY_DN17351_c0_g1	3.947	9.29666e-05	0.0110602
		TRINITY_DN22738_c0_g1_i1	TRINITY_DN22738_c0_g1	91.505	9.31152e-05	0.0110655
		TRINITY_DN22251_c0_g1_i5	TRINITY_DN22251_c0_g1	14.281	9.3349e-05	0.0110808
		TRINITY_DN58237_c1_g2_i3	TRINITY_DN58237_c1_g2	91.707	9.3618e-05	0.0111003
		TRINITY_DN71960_c1_g1_i1	TRINITY_DN71960_c1_g1	9.31	9.43086e-05	0.011152
		TRINITY_DN35536_c0_g1_i1	TRINITY_DN35536_c0_g1	9.755	9.44395e-05	0.011152
		TRINITY_DN65453_c0_g1_i3	TRINITY_DN65453_c0_g1	27.129	9.44751e-05	0.011152
		TRINITY_DN23966_c0_g4_i2	TRINITY_DN23966_c0_g4	33.054	9.50292e-05	0.0112049
		TRINITY_DN3730_c0_g1_i4	TRINITY_DN3730_c0_g1	39.602	9.70815e-05	0.0114214
		TRINITY_DN11982_c0_g1_i1	TRINITY_DN11982_c0_g1	10.36	9.76424e-05	0.0114747
		TRINITY_DN19147_c0_g1_i1	TRINITY_DN19147_c0_g1	12.078	9.80411e-05	0.0115087
		TRINITY_DN891_c0_g1_i12	TRINITY_DN891_c0_g1	0.275	9.8353e-05	0.0115314
		TRINITY_DN40374_c0_g1_i6	TRINITY_DN40374_c0_g1	0.013	9.89978e-05	0.0115825
		TRINITY_DN21210_c0_g1_i3	TRINITY_DN21210_c0_g1	63.363	0.000100021	0.0116848
		TRINITY_DN43695_c0_g1_i1	TRINITY_DN43695_c0_g1	6.959	0.000100858	0.0117483
		TRINITY_DN122065_c0_g1_i1	TRINITY_DN122065_c0_g1	0.454	0.000101383	0.0117965
		TRINITY_DN31267_c0_g1_i1	TRINITY_DN31267_c0_g1	16.886	0.000101867	0.0118268
		TRINITY_DN90106_c0_g1_i2	TRINITY_DN90106_c0_g1	10.146	0.000102353	0.0118701
		TRINITY_DN84843_c0_g2_i1	TRINITY_DN84843_c0_g2	115.883	0.000102468	0.0118704
		TRINITY_DN47877_c0_g1_i4	TRINITY_DN47877_c0_g1	93.285	0.000103026	0.0119221
		TRINITY_DN34363_c0_g1_i1	TRINITY_DN34363_c0_g1	10.281	0.000103262	0.0119363
		TRINITY_DN31306_c0_g1_i1	TRINITY_DN31306_c0_g1	8.374	0.00010434	0.0120478
		TRINITY_DN35522_c0_g2_i11	TRINITY_DN35522_c0_g2	0.411	0.000104659	0.0120715
		TRINITY_DN21694_c0_g1_i1	TRINITY_DN21694_c0_g1	10.772	0.000104774	0.0120716
		TRINITY_DN7295_c1_g1_i2	TRINITY_DN7295_c1_g1	2.269	0.000105095	0.0120954
		TRINITY_DN5049_c0_g2_i1	TRINITY_DN5049_c0_g2	0.399	0.000105889	0.0121736
		TRINITY_DN118694_c0_g1_i1	TRINITY_DN118694_c0_g1	3.649	0.000106168	0.0121924
		TRINITY_DN9609_c0_g1_i4	TRINITY_DN9609_c0_g1	0.01	0.000106478	0.0122148
		TRINITY_DN11932_c0_g2_i1	TRINITY_DN11932_c0_g2	36.942	0.000107019	0.0122635
		TRINITY_DN24088_c0_g1_i2	TRINITY_DN24088_c0_g1	6.734	0.000107333	0.0122861
		TRINITY_DN15536_c0_g1_i3	TRINITY_DN15536_c0_g1	9.394	0.000107578	0.0123009
		TRINITY_DN34918_c0_g1_i1	TRINITY_DN34918_c0_g1	89.622	0.000107861	0.01232
		TRINITY_DN12407_c0_g1_i1	TRINITY_DN12407_c0_g1	9.921	0.000108375	0.0123409
		TRINITY_DN24708_c0_g1_i2	TRINITY_DN24708_c0_g1	6.313	0.000108393	0.0123409
		TRINITY_DN29539_c0_g1_i1	TRINITY_DN29539_c0_g1	70.784	0.000109499	0.0124519
		TRINITY_DN66513_c0_g1_i2	TRINITY_DN66513_c0_g1	5.537	0.000109604	0.0124519
		TRINITY_DN46967_c0_g2_i1	TRINITY_DN46967_c0_g2	8.954	0.000109917	0.0124741
		TRINITY_DN34990_c0_g1_i1	TRINITY_DN34990_c0_g1	13.722	0.000110085	0.0124798
		TRINITY_DN87099_c0_g2_i1	TRINITY_DN87099_c0_g2	10.735	0.000110237	0.0124836
		TRINITY_DN17009_c0_g1_i3	TRINITY_DN17009_c0_g1	0.014	0.0001108	0.012534
		TRINITY_DN38579_c0_g1_i6	TRINITY_DN38579_c0_g1	142.642	0.000111832	0.0126372
		TRINITY_DN31149_c0_g1_i3	TRINITY_DN31149_c0_g1	17.77	0.000112102	0.0126542
		TRINITY_DN22823_c0_g1_i1	TRINITY_DN22823_c0_g1	18.541	0.000112377	0.0126718
		TRINITY_DN3497_c0_g2_i4	TRINITY_DN3497_c0_g2	9.532	0.00011398	0.0128253
		TRINITY_DN62030_c0_g2_i3	TRINITY_DN62030_c0_g2	22.308	0.000114398	0.012842
		TRINITY_DN8517_c0_g2_i1	TRINITY_DN8517_c0_g2	16.312	0.000114493	0.012842
		TRINITY_DN16848_c0_g1_i4	TRINITY_DN16848_c0_g1	28.413	0.000115158	0.012903
		TRINITY_DN17233_c1_g1_i4	TRINITY_DN17233_c1_g1	20.637	0.000115298	0.012905
		TRINITY_DN8118_c0_g1_i1	TRINITY_DN8118_c0_g1	10.152	0.000115539	0.0129183
		TRINITY_DN4656_c0_g1_i2	TRINITY_DN4656_c0_g1	6.998	0.000115697	0.0129223
		TRINITY_DN44256_c0_g1_i1	TRINITY_DN44256_c0_g1	7.903	0.000115863	0.0129272
		TRINITY_DN7292_c0_g1_i6	TRINITY_DN7292_c0_g1	13.016	0.000116108	0.012941
		TRINITY_DN7504_c0_g1_i2	TRINITY_DN7504_c0_g1	0.4	0.000117093	0.013037
		TRINITY_DN10257_c0_g1_i3	TRINITY_DN10257_c0_g1	16.694	0.000117674	0.0130879
		TRINITY_DN24094_c0_g1_i1	TRINITY_DN24094_c0_g1	17.496	0.000119125	0.0132231
		TRINITY_DN88858_c0_g1_i1	TRINITY_DN88858_c0_g1	16.529	0.000119139	0.0132231
		TRINITY_DN6562_c0_g2_i2	TRINITY_DN6562_c0_g2	0.299	0.00012002	0.0133069
		TRINITY_DN70426_c0_g1_i4	TRINITY_DN70426_c0_g1	12.17	0.000120461	0.0133334
		TRINITY_DN16342_c0_g1_i4	TRINITY_DN16342_c0_g1	12.298	0.000120511	0.0133334
		TRINITY_DN6391_c0_g1_i3	TRINITY_DN6391_c0_g1	11.29	0.000121323	0.0134092
		TRINITY_DN72224_c0_g1_i1	TRINITY_DN72224_c0_g1	7.448	0.000122071	0.0134727
		TRINITY_DN70354_c0_g1_i1	TRINITY_DN70354_c0_g1	10.543	0.000122898	0.0135409
		TRINITY_DN28146_c0_g1_i1	TRINITY_DN28146_c0_g1	14.158	0.000123385	0.0135805
		TRINITY_DN68103_c0_g1_i1	TRINITY_DN68103_c0_g1	21.909	0.000123611	0.0135912
		TRINITY_DN56128_c0_g1_i3	TRINITY_DN56128_c0_g1	7.726	0.000123834	0.0136016
		TRINITY_DN29577_c0_g1_i1	TRINITY_DN29577_c0_g1	17.531	0.000124546	0.0136583
		TRINITY_DN48431_c0_g1_i1	TRINITY_DN48431_c0_g1	11.09	0.000124608	0.0136583
		TRINITY_DN42329_c0_g1_i1	TRINITY_DN42329_c0_g1	4.482	0.000124848	0.0136694
		TRINITY_DN23143_c0_g1_i1	TRINITY_DN23143_c0_g1	6.013	0.000124968	0.0136694
		TRINITY_DN12598_c0_g2_i3	TRINITY_DN12598_c0_g2	2.25	0.000125411	0.0137038
		TRINITY_DN4392_c0_g1_i16	TRINITY_DN4392_c0_g1	0.409	0.00012589	0.0137418
		TRINITY_DN62906_c0_g1_i5	TRINITY_DN62906_c0_g1	91.452	0.000126109	0.0137515
		TRINITY_DN9378_c0_g1_i7	TRINITY_DN9378_c0_g1	11	0.000127312	0.0138624
		TRINITY_DN12426_c0_g2_i1	TRINITY_DN12426_c0_g2	7.664	0.000127493	0.0138624
		TRINITY_DN37328_c0_g1_i4	TRINITY_DN37328_c0_g1	8.111	0.000127518	0.0138624
		TRINITY_DN5996_c0_g2_i3	TRINITY_DN5996_c0_g2	21.952	0.000127867	0.0138647
		TRINITY_DN2981_c0_g1_i5	TRINITY_DN2981_c0_g1	9.767	0.000127932	0.0138647
		TRINITY_DN16127_c0_g2_i1	TRINITY_DN16127_c0_g2	13.719	0.000128381	0.0138869
		TRINITY_DN96342_c0_g1_i1	TRINITY_DN96342_c0_g1	73.749	0.000128399	0.0138869
		TRINITY_DN72322_c0_g1_i2	TRINITY_DN72322_c0_g1	9.139	0.000129012	0.0139247
		TRINITY_DN27842_c0_g1_i3	TRINITY_DN27842_c0_g1	5.808	0.000130088	0.0140266
		TRINITY_DN13216_c0_g2_i5	TRINITY_DN13216_c0_g2	6.361	0.000130744	0.014083
		TRINITY_DN55722_c0_g2_i2	TRINITY_DN55722_c0_g2	8.041	0.000130963	0.0140846
		TRINITY_DN7704_c0_g1_i2	TRINITY_DN7704_c0_g1	4.328	0.000131025	0.0140846
		TRINITY_DN9133_c0_g1_i2	TRINITY_DN9133_c0_g1	121.244	0.000131164	0.0140852
		TRINITY_DN45615_c0_g1_i6	TRINITY_DN45615_c0_g1	31.448	0.000131601	0.0141178
		TRINITY_DN14583_c0_g1_i6	TRINITY_DN14583_c0_g1	65.118	0.000132648	0.0142037
		TRINITY_DN20928_c0_g1_i1	TRINITY_DN20928_c0_g1	12.108	0.000132705	0.0142037
		TRINITY_DN31138_c0_g1_i3	TRINITY_DN31138_c0_g1	9.21	0.000132803	0.0142037
		TRINITY_DN33198_c0_g1_i1	TRINITY_DN33198_c0_g1	6.053	0.00013338	0.0142509
		TRINITY_DN24112_c0_g1_i3	TRINITY_DN24112_c0_g1	19.767	0.000133684	0.014269
		TRINITY_DN16809_c0_g1_i2	TRINITY_DN16809_c0_g1	7.565	0.000134482	0.0143213
		TRINITY_DN12018_c0_g1_i4	TRINITY_DN12018_c0_g1	14.331	0.000134577	0.0143213
		TRINITY_DN30315_c0_g1_i1	TRINITY_DN30315_c0_g1	6.394	0.000134579	0.0143213
		TRINITY_DN22743_c0_g3_i2	TRINITY_DN22743_c0_g3	8.83	0.000134751	0.0143252
		TRINITY_DN9881_c0_g1_i10	TRINITY_DN9881_c0_g1	10.587	0.000135313	0.0143571
		TRINITY_DN102310_c0_g1_i1	TRINITY_DN102310_c0_g1	0.273	0.000135322	0.0143571
		TRINITY_DN42438_c0_g1_i1	TRINITY_DN42438_c0_g1	12.824	0.000135816	0.0143867
		TRINITY_DN3549_c0_g1_i1	TRINITY_DN3549_c0_g1	6.292	0.000135989	0.0143867
		TRINITY_DN975_c0_g1_i3	TRINITY_DN975_c0_g1	2.769	0.000136009	0.0143867
		TRINITY_DN12091_c0_g2_i1	TRINITY_DN12091_c0_g2	5.726	0.00013642	0.0144119
		TRINITY_DN93126_c0_g2_i2	TRINITY_DN93126_c0_g2	62.342	0.00013652	0.0144119
		TRINITY_DN11744_c0_g1_i1	TRINITY_DN11744_c0_g1	67.015	0.000137293	0.0144647
		TRINITY_DN70315_c0_g1_i2	TRINITY_DN70315_c0_g1	16.761	0.000137751	0.0144985
		TRINITY_DN21531_c0_g1_i1	TRINITY_DN21531_c0_g1	76.993	0.000138022	0.0145126
		TRINITY_DN18829_c0_g1_i5	TRINITY_DN18829_c0_g1	7.936	0.0001384	0.0145379
		TRINITY_DN7352_c0_g1_i5	TRINITY_DN7352_c0_g1	78.681	0.000140464	0.0147401
		TRINITY_DN64902_c0_g1_i3	TRINITY_DN64902_c0_g1	9.109	0.000141036	0.0147855
		TRINITY_DN21921_c0_g2_i1	TRINITY_DN21921_c0_g2	18.653	0.000141265	0.0147883
		TRINITY_DN1288_c0_g1_i1	TRINITY_DN1288_c0_g1	68.067	0.000141343	0.0147883
		TRINITY_DN12538_c0_g1_i3	TRINITY_DN12538_c0_g1	12.733	0.000141831	0.0148248
		TRINITY_DN11683_c0_g1_i1	TRINITY_DN11683_c0_g1	4.563	0.000143021	0.0149344
		TRINITY_DN66236_c0_g1_i2	TRINITY_DN66236_c0_g1	11.359	0.000143942	0.0150158
		TRINITY_DN34972_c0_g1_i2	TRINITY_DN34972_c0_g1	9.239	0.000144552	0.0150645
		TRINITY_DN11159_c0_g1_i2	TRINITY_DN11159_c0_g1	8.254	0.000145748	0.0151743
		TRINITY_DN33783_c0_g1_i3	TRINITY_DN33783_c0_g1	10.224	0.000146931	0.0152604
		TRINITY_DN18829_c0_g1_i2	TRINITY_DN18829_c0_g1	12.062	0.000147007	0.0152604
		TRINITY_DN14474_c0_g3_i3	TRINITY_DN14474_c0_g3	7.021	0.000147753	0.0153201
		TRINITY_DN1380_c0_g1_i2	TRINITY_DN1380_c0_g1	0.01	0.000147872	0.0153201
		TRINITY_DN16789_c0_g1_i1	TRINITY_DN16789_c0_g1	9.621	0.000148167	0.0153356
		TRINITY_DN84323_c0_g1_i1	TRINITY_DN84323_c0_g1	5.443	0.000148456	0.0153506
		TRINITY_DN23557_c0_g1_i4	TRINITY_DN23557_c0_g1	10.616	0.000148774	0.0153535
		TRINITY_DN90685_c1_g1_i1	TRINITY_DN90685_c1_g1	16.533	0.000149206	0.0153831
		TRINITY_DN39165_c0_g1_i2	TRINITY_DN39165_c0_g1	33.273	0.000149544	0.0154029
		TRINITY_DN17337_c0_g2_i1	TRINITY_DN17337_c0_g2	7.016	0.000151588	0.0155982
		TRINITY_DN8411_c0_g2_i2	TRINITY_DN8411_c0_g2	0.015	0.000151747	0.0155994
		TRINITY_DN19565_c0_g1_i2	TRINITY_DN19565_c0_g1	65.117	0.000152759	0.0156883
		TRINITY_DN20871_c0_g1_i6	TRINITY_DN20871_c0_g1	0.014	0.000152907	0.0156883
		TRINITY_DN30570_c0_g1_i3	TRINITY_DN30570_c0_g1	0.411	0.000156009	0.0159681
		TRINITY_DN4057_c0_g1_i4	TRINITY_DN4057_c0_g1	6.961	0.000156087	0.0159681
		TRINITY_DN32288_c0_g1_i1	TRINITY_DN32288_c0_g1	10.372	0.000156489	0.0159694
		TRINITY_DN11278_c0_g1_i2	TRINITY_DN11278_c0_g1	11.463	0.00015655	0.0159694
		TRINITY_DN1432_c0_g1_i1	TRINITY_DN1432_c0_g1	9.483	0.000156967	0.0159934
		TRINITY_DN131755_c0_g1_i1	TRINITY_DN131755_c0_g1	6.284	0.00015709	0.0159934
		TRINITY_DN10686_c0_g1_i2	TRINITY_DN10686_c0_g1	12.455	0.000157625	0.0160325
		TRINITY_DN1758_c2_g1_i2	TRINITY_DN1758_c2_g1	17.704	0.000159412	0.0161987
		TRINITY_DN24089_c0_g1_i3	TRINITY_DN24089_c0_g1	23.126	0.000160074	0.0162504
		TRINITY_DN46032_c0_g1_i1	TRINITY_DN46032_c0_g1	8.039	0.000160988	0.0162963
		TRINITY_DN45069_c0_g1_i1	TRINITY_DN45069_c0_g1	10.678	0.000161297	0.0163119
		TRINITY_DN105764_c0_g1_i1	TRINITY_DN105764_c0_g1	6.492	0.00016173	0.0163401
		TRINITY_DN10177_c0_g1_i2	TRINITY_DN10177_c0_g1	11.341	0.000161906	0.0163423
		TRINITY_DN76547_c0_g1_i3	TRINITY_DN76547_c0_g1	28.058	0.000162807	0.0164176
		TRINITY_DN12895_c0_g2_i2	TRINITY_DN12895_c0_g2	20.983	0.000164126	0.0165348
		TRINITY_DN18829_c0_g2_i1	TRINITY_DN18829_c0_g2	8.618	0.00016575	0.0166826
		TRINITY_DN12046_c0_g1_i1	TRINITY_DN12046_c0_g1	31.812	0.000165914	0.0166832
		TRINITY_DN19756_c0_g1_i1	TRINITY_DN19756_c0_g1	13.738	0.000167802	0.0168571
		TRINITY_DN3595_c0_g1_i2	TRINITY_DN3595_c0_g1	10.085	0.000168034	0.0168644
		TRINITY_DN79520_c0_g1_i1	TRINITY_DN79520_c0_g1	25.46	0.000169536	0.016983
		TRINITY_DN14478_c0_g1_i2	TRINITY_DN14478_c0_g1	76.781	0.000170213	0.0170346
		TRINITY_DN6443_c0_g1_i1	TRINITY_DN6443_c0_g1	11.47	0.000171016	0.0170878
		TRINITY_DN18610_c0_g1_i1	TRINITY_DN18610_c0_g1	85.819	0.000171463	0.0171113
		TRINITY_DN48693_c0_g1_i2	TRINITY_DN48693_c0_g1	60.391	0.000173887	0.0173205
		TRINITY_DN96644_c0_g1_i1	TRINITY_DN96644_c0_g1	61.313	0.000175102	0.0174251
		TRINITY_DN7504_c0_g1_i9	TRINITY_DN7504_c0_g1	2.049	0.00017722	0.01758
		TRINITY_DN26979_c0_g1_i2	TRINITY_DN26979_c0_g1	18.269	0.000177379	0.01758
		TRINITY_DN63937_c0_g2_i1	TRINITY_DN63937_c0_g2	7.769	0.000177512	0.01758
		TRINITY_DN26855_c0_g1_i2	TRINITY_DN26855_c0_g1	87.846	0.000177642	0.01758
		TRINITY_DN3387_c0_g1_i4	TRINITY_DN3387_c0_g1	4.451	0.000177752	0.01758
		TRINITY_DN32631_c0_g1_i5	TRINITY_DN32631_c0_g1	78.561	0.000177858	0.01758
		TRINITY_DN53707_c0_g2_i1	TRINITY_DN53707_c0_g2	17.84	0.000178154	0.01758
		TRINITY_DN110803_c0_g1_i1	TRINITY_DN110803_c0_g1	17.965	0.000178158	0.01758
		TRINITY_DN18686_c0_g4_i1	TRINITY_DN18686_c0_g4	12.234	0.000178319	0.01758
		TRINITY_DN32113_c0_g3_i2	TRINITY_DN32113_c0_g3	93.106	0.000179661	0.0176958
		TRINITY_DN40672_c0_g1_i1	TRINITY_DN40672_c0_g1	5.468	0.000180764	0.0177879
		TRINITY_DN33377_c0_g1_i1	TRINITY_DN33377_c0_g1	71.365	0.000181811	0.0178743
		TRINITY_DN26351_c2_g1_i6	TRINITY_DN26351_c2_g1	9.268	0.000182199	0.0178959
		TRINITY_DN24088_c0_g1_i6	TRINITY_DN24088_c0_g1	5.925	0.000183027	0.0179605
		TRINITY_DN62397_c0_g1_i1	TRINITY_DN62397_c0_g1	7.404	0.000185663	0.0181838
		TRINITY_DN60104_c0_g1_i1	TRINITY_DN60104_c0_g1	26.66	0.000185989	0.0181838
		TRINITY_DN22322_c0_g5_i1	TRINITY_DN22322_c0_g5	10.893	0.000187181	0.0182617
		TRINITY_DN12794_c0_g1_i5	TRINITY_DN12794_c0_g1	76.797	0.000187303	0.0182617
		TRINITY_DN28698_c0_g1_i1	TRINITY_DN28698_c0_g1	9.774	0.000188995	0.0183773
		TRINITY_DN8741_c0_g1_i5	TRINITY_DN8741_c0_g1	0.061	0.000189009	0.0183773
		TRINITY_DN56614_c0_g2_i1	TRINITY_DN56614_c0_g2	13.817	0.000190278	0.0184681
		TRINITY_DN124505_c0_g1_i1	TRINITY_DN124505_c0_g1	8.607	0.000190292	0.0184681
		TRINITY_DN318_c0_g3_i1	TRINITY_DN318_c0_g3	72.867	0.000191539	0.0185551
		TRINITY_DN23237_c0_g2_i3	TRINITY_DN23237_c0_g2	5.809	0.000193241	0.0186858
		TRINITY_DN19954_c0_g3_i1	TRINITY_DN19954_c0_g3	6.817	0.000194352	0.0187761
		TRINITY_DN100646_c0_g1_i1	TRINITY_DN100646_c0_g1	98.546	0.000194844	0.0188064
		TRINITY_DN39326_c0_g1_i5	TRINITY_DN39326_c0_g1	78.545	0.000195974	0.0188787
		TRINITY_DN59407_c0_g1_i4	TRINITY_DN59407_c0_g1	78.545	0.000195974	0.0188787
		TRINITY_DN97340_c0_g1_i3	TRINITY_DN97340_c0_g1	32.993	0.000196206	0.0188787
		TRINITY_DN68974_c0_g1_i1	TRINITY_DN68974_c0_g1	26.319	0.000196306	0.0188787
		TRINITY_DN11635_c0_g1_i3	TRINITY_DN11635_c0_g1	73.132	0.0001967	0.0188995
		TRINITY_DN17458_c0_g1_i9	TRINITY_DN17458_c0_g1	19.184	0.000199421	0.0191262
		TRINITY_DN20879_c0_g1_i2	TRINITY_DN20879_c0_g1	8	0.000199648	0.0191306
		TRINITY_DN9614_c0_g2_i8	TRINITY_DN9614_c0_g2	16.935	0.000200604	0.019193
		TRINITY_DN29564_c0_g1_i1	TRINITY_DN29564_c0_g1	12.438	0.000201003	0.019193
		TRINITY_DN13954_c0_g1_i4	TRINITY_DN13954_c0_g1	9.031	0.000201024	0.019193
		TRINITY_DN63813_c0_g2_i2	TRINITY_DN63813_c0_g2	8.742	0.000201862	0.0192556
		TRINITY_DN1543_c0_g2_i1	TRINITY_DN1543_c0_g2	4.652	0.000202481	0.0192973
		TRINITY_DN659_c0_g1_i3	TRINITY_DN659_c0_g1	11.783	0.000202707	0.0193014
		TRINITY_DN51570_c0_g4_i2	TRINITY_DN51570_c0_g4	7.765	0.00020441	0.0194462
		TRINITY_DN12895_c0_g2_i3	TRINITY_DN12895_c0_g2	10.456	0.00020548	0.0195303
		TRINITY_DN49338_c0_g2_i2	TRINITY_DN49338_c0_g2	9.248	0.000206312	0.0195919
		TRINITY_DN73242_c0_g1_i5	TRINITY_DN73242_c0_g1	0.081	0.000206904	0.0196206
		TRINITY_DN42472_c0_g1_i1	TRINITY_DN42472_c0_g1	51.037	0.000207149	0.0196206
		TRINITY_DN8150_c0_g3_i2	TRINITY_DN8150_c0_g3	8.158	0.000207471	0.0196315
		TRINITY_DN16561_c0_g1_i3	TRINITY_DN16561_c0_g1	7.415	0.000208974	0.0197561
		TRINITY_DN23514_c0_g1_i4	TRINITY_DN23514_c0_g1	15.505	0.000209769	0.0198135
		TRINITY_DN97155_c0_g2_i1	TRINITY_DN97155_c0_g2	9.45	0.000210359	0.0198515
		TRINITY_DN5093_c0_g1_i2	TRINITY_DN5093_c0_g1	38.091	0.000212179	0.0200055
		TRINITY_DN8935_c0_g2_i1	TRINITY_DN8935_c0_g2	7.033	0.000212514	0.0200177
		TRINITY_DN29952_c0_g1_i4	TRINITY_DN29952_c0_g1	8.656	0.000212687	0.0200177
		TRINITY_DN39637_c1_g1_i1	TRINITY_DN39637_c1_g1	9.164	0.000213047	0.0200264
		TRINITY_DN40962_c0_g1_i1	TRINITY_DN40962_c0_g1	9.909	0.000213157	0.0200264
		TRINITY_DN25747_c0_g1_i1	TRINITY_DN25747_c0_g1	9.721	0.000214707	0.0201541
		TRINITY_DN102257_c0_g1_i1	TRINITY_DN102257_c0_g1	76.695	0.000216547	0.0203079
		TRINITY_DN23626_c0_g1_i1	TRINITY_DN23626_c0_g1	16.81	0.00021688	0.0203079
		TRINITY_DN43978_c0_g1_i2	TRINITY_DN43978_c0_g1	25.077	0.000216921	0.0203079
		TRINITY_DN46032_c0_g1_i3	TRINITY_DN46032_c0_g1	8.998	0.000217309	0.0203262
		TRINITY_DN36033_c0_g1_i3	TRINITY_DN36033_c0_g1	21.413	0.00021827	0.0203981
		TRINITY_DN12357_c0_g1_i2	TRINITY_DN12357_c0_g1	10.847	0.000218578	0.0204089
		TRINITY_DN21090_c0_g1_i4	TRINITY_DN21090_c0_g1	6.857	0.00021905	0.020417
		TRINITY_DN63786_c0_g1_i1	TRINITY_DN63786_c0_g1	10.032	0.000220319	0.0205172
		TRINITY_DN35338_c0_g2_i1	TRINITY_DN35338_c0_g2	5.395	0.000221654	0.0206234
		TRINITY_DN10394_c0_g1_i1	TRINITY_DN10394_c0_g1	10.492	0.000222562	0.0206897
		TRINITY_DN64361_c0_g1_i2	TRINITY_DN64361_c0_g1	25.306	0.000223237	0.0207254
		TRINITY_DN28594_c0_g1_i2	TRINITY_DN28594_c0_g1	8.455	0.000223338	0.0207254
		TRINITY_DN21453_c0_g1_i2	TRINITY_DN21453_c0_g1	9.353	0.000225052	0.0208662
		TRINITY_DN16557_c0_g1_i1	TRINITY_DN16557_c0_g1	3.263	0.000225533	0.0208925
		TRINITY_DN39518_c0_g1_i1	TRINITY_DN39518_c0_g1	13.888	0.000227375	0.0210264
		TRINITY_DN6401_c0_g1_i11	TRINITY_DN6401_c0_g1	15.529	0.000227678	0.021036
		TRINITY_DN26746_c0_g1_i2	TRINITY_DN26746_c0_g1	13.117	0.000230248	0.0212549
		TRINITY_DN60229_c0_g3_i1	TRINITY_DN60229_c0_g3	18.849	0.00023187	0.0213859
		TRINITY_DN34599_c0_g1_i1	TRINITY_DN34599_c0_g1	14.786	0.000232872	0.0214597
		TRINITY_DN9844_c0_g1_i1	TRINITY_DN9844_c0_g1	7.665	0.000234721	0.0216113
		TRINITY_DN27127_c0_g1_i1	TRINITY_DN27127_c0_g1	9.432	0.000235999	0.0217101
		TRINITY_DN34271_c0_g2_i6	TRINITY_DN34271_c0_g2	17.804	0.000236493	0.0217248
		TRINITY_DN1643_c0_g2_i3	TRINITY_DN1643_c0_g2	0.061	0.000236661	0.0217248
		TRINITY_DN96452_c0_g1_i1	TRINITY_DN96452_c0_g1	77.167	0.000236775	0.0217248
		TRINITY_DN90_c0_g1_i6	TRINITY_DN90_c0_g1	33.543	0.000237773	0.0217975
		TRINITY_DN31313_c0_g1_i1	TRINITY_DN31313_c0_g1	15.827	0.00023811	0.0218095
		TRINITY_DN10876_c0_g1_i3	TRINITY_DN10876_c0_g1	7.032	0.000238676	0.0218367
		TRINITY_DN6495_c0_g1_i1	TRINITY_DN6495_c0_g1	10.358	0.000238886	0.0218367
		TRINITY_DN5825_c0_g2_i6	TRINITY_DN5825_c0_g2	17.437	0.000239025	0.0218367
		TRINITY_DN12553_c0_g1_i3	TRINITY_DN12553_c0_g1	48.206	0.000241229	0.022019
		TRINITY_DN3256_c0_g1_i4	TRINITY_DN3256_c0_g1	0.494	0.000241957	0.0220508
		TRINITY_DN2018_c0_g1_i6	TRINITY_DN2018_c0_g1	35.504	0.000241993	0.0220508
		TRINITY_DN33239_c0_g1_i1	TRINITY_DN33239_c0_g1	13.601	0.000242972	0.0221209
		TRINITY_DN16461_c0_g1_i1	TRINITY_DN16461_c0_g1	51.977	0.000243638	0.0221625
		TRINITY_DN7018_c0_g1_i1	TRINITY_DN7018_c0_g1	19.108	0.000244362	0.0222093
		TRINITY_DN13313_c0_g2_i2	TRINITY_DN13313_c0_g2	33.054	0.000244583	0.0222103
		TRINITY_DN26703_c0_g1_i1	TRINITY_DN26703_c0_g1	10.511	0.000245687	0.0222914
		TRINITY_DN65111_c0_g1_i1	TRINITY_DN65111_c0_g1	12.983	0.000246233	0.0223219
		TRINITY_DN22575_c0_g1_i6	TRINITY_DN22575_c0_g1	11.51	0.000249761	0.0226029
		TRINITY_DN41562_c0_g1_i2	TRINITY_DN41562_c0_g1	9.977	0.000250443	0.0226453
		TRINITY_DN1432_c0_g1_i4	TRINITY_DN1432_c0_g1	16.027	0.000251529	0.0227241
		TRINITY_DN15961_c0_g1_i1	TRINITY_DN15961_c0_g1	24.429	0.000252333	0.0227579
		TRINITY_DN15483_c0_g2_i1	TRINITY_DN15483_c0_g2	13.35	0.000254172	0.0228977
		TRINITY_DN27203_c0_g1_i4	TRINITY_DN27203_c0_g1	74.81	0.000254316	0.0228977
		TRINITY_DN35826_c0_g1_i1	TRINITY_DN35826_c0_g1	52.815	0.000254984	0.0229384
		TRINITY_DN37959_c0_g2_i2	TRINITY_DN37959_c0_g2	94.797	0.000255805	0.0229927
		TRINITY_DN23654_c0_g1_i1	TRINITY_DN23654_c0_g1	14.403	0.000256899	0.023052
		TRINITY_DN7125_c0_g1_i2	TRINITY_DN7125_c0_g1	13.375	0.0002569	0.023052
		TRINITY_DN4529_c0_g1_i7	TRINITY_DN4529_c0_g1	0.015	0.000257864	0.0231189
		TRINITY_DN44278_c0_g1_i1	TRINITY_DN44278_c0_g1	10.921	0.00025836	0.0231438
		TRINITY_DN5996_c0_g2_i2	TRINITY_DN5996_c0_g2	7.264	0.000258784	0.0231534
		TRINITY_DN26855_c0_g1_i1	TRINITY_DN26855_c0_g1	65.863	0.000258905	0.0231534
		TRINITY_DN17953_c0_g1_i3	TRINITY_DN17953_c0_g1	14.42	0.000259992	0.0232114
		TRINITY_DN48135_c0_g1_i2	TRINITY_DN48135_c0_g1	17.556	0.000260405	0.0232287
		TRINITY_DN9935_c0_g1_i1	TRINITY_DN9935_c0_g1	69.878	0.000262132	0.0233487
		TRINITY_DN12085_c0_g2_i6	TRINITY_DN12085_c0_g2	2.208	0.000262191	0.0233487
		TRINITY_DN43965_c0_g1_i1	TRINITY_DN43965_c0_g1	9.456	0.000262416	0.0233491
		TRINITY_DN73404_c1_g2_i1	TRINITY_DN73404_c1_g2	11.836	0.00026297	0.0233788
		TRINITY_DN8095_c0_g1_i1	TRINITY_DN8095_c0_g1	5.319	0.00026489	0.0235099
		TRINITY_DN3675_c0_g2_i1	TRINITY_DN3675_c0_g2	9.076	0.000265693	0.0235614
		TRINITY_DN13228_c0_g1_i1	TRINITY_DN13228_c0_g1	10.308	0.000267791	0.0237276
		TRINITY_DN17926_c0_g1_i5	TRINITY_DN17926_c0_g1	9.078	0.000269126	0.023813
		TRINITY_DN128165_c0_g1_i1	TRINITY_DN128165_c0_g1	12.004	0.000269204	0.023813
		TRINITY_DN96189_c0_g1_i1	TRINITY_DN96189_c0_g1	69.364	0.000269898	0.0238472
		TRINITY_DN31969_c0_g1_i2	TRINITY_DN31969_c0_g1	13.185	0.000270042	0.0238472
		TRINITY_DN83775_c0_g1_i1	TRINITY_DN83775_c0_g1	50.011	0.00027035	0.0238546
		TRINITY_DN1432_c0_g1_i3	TRINITY_DN1432_c0_g1	15.352	0.00027102	0.0238937
		TRINITY_DN59587_c0_g1_i1	TRINITY_DN59587_c0_g1	8.96	0.000272074	0.0239667
		TRINITY_DN9873_c0_g1_i3	TRINITY_DN9873_c0_g1	6.769	0.000275289	0.0242298
		TRINITY_DN66420_c0_g1_i3	TRINITY_DN66420_c0_g1	62.719	0.000277809	0.0244313
		TRINITY_DN70652_c0_g1_i2	TRINITY_DN70652_c0_g1	7.412	0.000278426	0.0244391
		TRINITY_DN2256_c0_g1_i5	TRINITY_DN2256_c0_g1	3.255	0.000278591	0.0244391
		TRINITY_DN39825_c0_g2_i3	TRINITY_DN39825_c0_g2	11.927	0.000278939	0.0244494
		TRINITY_DN68068_c0_g2_i1	TRINITY_DN68068_c0_g2	54.65	0.000279235	0.0244552
		TRINITY_DN49582_c0_g5_i1	TRINITY_DN49582_c0_g5	7.801	0.00028018	0.0245176
		TRINITY_DN659_c0_g1_i6	TRINITY_DN659_c0_g1	5.557	0.000280483	0.0245238
		TRINITY_DN11336_c0_g2_i1	TRINITY_DN11336_c0_g2	46.297	0.00028382	0.0247888
		TRINITY_DN22369_c1_g1_i2	TRINITY_DN22369_c1_g1	10.448	0.000283982	0.0247888
		TRINITY_DN11077_c0_g1_i2	TRINITY_DN11077_c0_g1	6.55	0.000284554	0.0248183
		TRINITY_DN24776_c0_g1_i2	TRINITY_DN24776_c0_g1	20.342	0.000285341	0.0248461
		TRINITY_DN55854_c0_g1_i2	TRINITY_DN55854_c0_g1	6.381	0.00028561	0.024849
		TRINITY_DN60975_c0_g1_i1	TRINITY_DN60975_c0_g1	11.061	0.000288271	0.0250189
		TRINITY_DN58047_c0_g1_i4	TRINITY_DN58047_c0_g1	65.764	0.000289358	0.0250886
		TRINITY_DN2037_c0_g1_i4	TRINITY_DN2037_c0_g1	3.221	0.000290891	0.0251843
		TRINITY_DN10990_c0_g1_i2	TRINITY_DN10990_c0_g1	8.309	0.000292795	0.0253284
		TRINITY_DN72403_c0_g1_i1	TRINITY_DN72403_c0_g1	6.73	0.000293166	0.0253398
		TRINITY_DN10394_c1_g3_i1	TRINITY_DN10394_c1_g3	0.047	0.000295311	0.0255045
		TRINITY_DN324_c1_g1_i1	TRINITY_DN324_c1_g1	0.016	0.000295905	0.0255349
		TRINITY_DN22575_c0_g1_i8	TRINITY_DN22575_c0_g1	74.81	0.000296876	0.0255915
		TRINITY_DN69122_c0_g1_i2	TRINITY_DN69122_c0_g1	8.197	0.000297084	0.0255915
		TRINITY_DN18290_c0_g2_i1	TRINITY_DN18290_c0_g2	14.568	0.000297287	0.0255915
		TRINITY_DN14202_c0_g1_i12	TRINITY_DN14202_c0_g1	16.328	0.000297951	0.0256278
		TRINITY_DN4940_c0_g1_i8	TRINITY_DN4940_c0_g1	9.269	0.000298296	0.0256278
		TRINITY_DN4328_c1_g2_i1	TRINITY_DN4328_c1_g2	7.572	0.000298434	0.0256278
		TRINITY_DN20176_c0_g1_i1	TRINITY_DN20176_c0_g1	2.805	0.000299761	0.025702
		TRINITY_DN22369_c1_g1_i1	TRINITY_DN22369_c1_g1	6.87	0.000299783	0.025702
		TRINITY_DN11570_c0_g1_i2	TRINITY_DN11570_c0_g1	10.298	0.000301824	0.025856
		TRINITY_DN1373_c0_g1_i5	TRINITY_DN1373_c0_g1	13.292	0.000304029	0.0260239
		TRINITY_DN22848_c0_g4_i1	TRINITY_DN22848_c0_g4	65.891	0.000305138	0.0260977
		TRINITY_DN17203_c0_g1_i5	TRINITY_DN17203_c0_g1	10.436	0.000305798	0.026133
		TRINITY_DN29540_c0_g3_i2	TRINITY_DN29540_c0_g3	0.146	0.000306284	0.0261534
		TRINITY_DN24088_c0_g2_i1	TRINITY_DN24088_c0_g2	6.837	0.000311932	0.026595
		TRINITY_DN80947_c2_g3_i1	TRINITY_DN80947_c2_g3	5.493	0.000311957	0.026595
		TRINITY_DN19450_c0_g1_i1	TRINITY_DN19450_c0_g1	50.065	0.000312722	0.0266388
		TRINITY_DN18185_c0_g1_i5	TRINITY_DN18185_c0_g1	11.64	0.000313617	0.0266935
		TRINITY_DN33011_c0_g3_i2	TRINITY_DN33011_c0_g3	13.263	0.000315093	0.0267856
		TRINITY_DN14478_c0_g1_i1	TRINITY_DN14478_c0_g1	22.677	0.000315205	0.0267856
		TRINITY_DN10959_c0_g1_i5	TRINITY_DN10959_c0_g1	0.071	0.000316173	0.0268463
		TRINITY_DN11490_c1_g1_i4	TRINITY_DN11490_c1_g1	42.47	0.000316738	0.0268727
		TRINITY_DN50035_c0_g1_i1	TRINITY_DN50035_c0_g1	8.324	0.000317885	0.0269269
		TRINITY_DN22349_c0_g1_i1	TRINITY_DN22349_c0_g1	7.063	0.000318454	0.0269535
		TRINITY_DN59280_c0_g1_i1	TRINITY_DN59280_c0_g1	74.759	0.000320204	0.0270391
		TRINITY_DN33972_c0_g1_i2	TRINITY_DN33972_c0_g1	15.535	0.000320231	0.0270391
		TRINITY_DN30543_c0_g2_i1	TRINITY_DN30543_c0_g2	55.538	0.000320954	0.0270679
		TRINITY_DN9438_c0_g1_i7	TRINITY_DN9438_c0_g1	20.982	0.000321083	0.0270679
		TRINITY_DN49582_c0_g2_i1	TRINITY_DN49582_c0_g2	8.878	0.000322	0.0270978
		TRINITY_DN29949_c0_g1_i3	TRINITY_DN29949_c0_g1	8.721	0.000322042	0.0270978
		TRINITY_DN44034_c0_g1_i10	TRINITY_DN44034_c0_g1	0.155	0.00032481	0.0272948
		TRINITY_DN111150_c0_g1_i1	TRINITY_DN111150_c0_g1	25.107	0.000325064	0.0272948
		TRINITY_DN19129_c0_g1_i3	TRINITY_DN19129_c0_g1	22.736	0.000325568	0.0273108
		TRINITY_DN13032_c0_g1_i18	TRINITY_DN13032_c0_g1	0.016	0.00032592	0.0273108
		TRINITY_DN9623_c0_g2_i7	TRINITY_DN9623_c0_g2	0.372	0.000326028	0.0273108
		TRINITY_DN17374_c0_g1_i1	TRINITY_DN17374_c0_g1	6.811	0.000327398	0.0273902
		TRINITY_DN47143_c0_g1_i1	TRINITY_DN47143_c0_g1	31.263	0.000327494	0.0273902
		TRINITY_DN19444_c0_g1_i1	TRINITY_DN19444_c0_g1	39.27	0.000328771	0.0274754
		TRINITY_DN51530_c0_g1_i1	TRINITY_DN51530_c0_g1	15.372	0.000330039	0.0275449
		TRINITY_DN1406_c0_g3_i1	TRINITY_DN1406_c0_g3	4.569	0.000330123	0.0275449
		TRINITY_DN78411_c0_g2_i1	TRINITY_DN78411_c0_g2	49.025	0.000330524	0.0275566
		TRINITY_DN36158_c0_g1_i1	TRINITY_DN36158_c0_g1	10.036	0.000331334	0.0276024
		TRINITY_DN20215_c0_g1_i1	TRINITY_DN20215_c0_g1	94.35	0.000331845	0.0276233
		TRINITY_DN146_c0_g2_i1	TRINITY_DN146_c0_g2	5.922	0.000333056	0.0277023
		TRINITY_DN11167_c0_g2_i2	TRINITY_DN11167_c0_g2	5.993	0.00033346	0.0277141
		TRINITY_DN7223_c0_g1_i1	TRINITY_DN7223_c0_g1	9.99	0.000336117	0.027913
		TRINITY_DN112533_c0_g1_i1	TRINITY_DN112533_c0_g1	76.489	0.000337041	0.0279678
		TRINITY_DN16923_c0_g3_i4	TRINITY_DN16923_c0_g3	0.016	0.000340196	0.0281555
		TRINITY_DN91711_c0_g2_i1	TRINITY_DN91711_c0_g2	7.07	0.000340367	0.0281555
		TRINITY_DN44645_c0_g1_i5	TRINITY_DN44645_c0_g1	7.346	0.000340923	0.0281795
		TRINITY_DN16878_c0_g2_i3	TRINITY_DN16878_c0_g2	17.061	0.000343441	0.0283434
		TRINITY_DN3309_c0_g1_i13	TRINITY_DN3309_c0_g1	0.393	0.000344143	0.0283792
		TRINITY_DN39742_c0_g1_i1	TRINITY_DN39742_c0_g1	17.414	0.000345758	0.0284902
		TRINITY_DN93792_c0_g3_i1	TRINITY_DN93792_c0_g3	74.708	0.000346739	0.0285488
		TRINITY_DN39650_c0_g1_i1	TRINITY_DN39650_c0_g1	4.953	0.000348405	0.0286637
		TRINITY_DN14356_c0_g1_i5	TRINITY_DN14356_c0_g1	2.739	0.000348997	0.0286901
		TRINITY_DN10315_c0_g2_i1	TRINITY_DN10315_c0_g2	3.791	0.000350385	0.0287373
		TRINITY_DN87735_c0_g1_i13	TRINITY_DN87735_c0_g1	0.017	0.000351363	0.0287951
		TRINITY_DN85113_c0_g1_i3	TRINITY_DN85113_c0_g1	69.262	0.000352134	0.0288361
		TRINITY_DN14202_c0_g1_i9	TRINITY_DN14202_c0_g1	14.531	0.000355616	0.0290987
		TRINITY_DN28743_c0_g1_i4	TRINITY_DN28743_c0_g1	16.98	0.000356524	0.0291505
		TRINITY_DN32212_c0_g1_i1	TRINITY_DN32212_c0_g1	10.383	0.000357166	0.0291804
		TRINITY_DN41196_c0_g2_i1	TRINITY_DN41196_c0_g2	2.421	0.000357555	0.0291896
		TRINITY_DN42340_c0_g2_i1	TRINITY_DN42340_c0_g2	71.045	0.000359643	0.0293375
		TRINITY_DN17782_c0_g2_i1	TRINITY_DN17782_c0_g2	11.47	0.000360036	0.0293469
		TRINITY_DN17611_c0_g1_i1	TRINITY_DN17611_c0_g1	4.785	0.000361324	0.0294136
		TRINITY_DN44069_c0_g1_i2	TRINITY_DN44069_c0_g1	72.843	0.000361409	0.0294136
		TRINITY_DN22345_c0_g2_i1	TRINITY_DN22345_c0_g2	39.343	0.000363595	0.0295196
		TRINITY_DN34539_c0_g2_i1	TRINITY_DN34539_c0_g2	16.027	0.000363617	0.0295196
		TRINITY_DN93891_c0_g1_i1	TRINITY_DN93891_c0_g1	10.991	0.000363725	0.0295196
		TRINITY_DN13531_c1_g1_i4	TRINITY_DN13531_c1_g1	65.796	0.000364051	0.0295196
		TRINITY_DN27487_c0_g1_i2	TRINITY_DN27487_c0_g1	0.131	0.000364106	0.0295196
		TRINITY_DN16051_c0_g2_i1	TRINITY_DN16051_c0_g2	31.212	0.000365267	0.0295911
		TRINITY_DN19646_c0_g1_i3	TRINITY_DN19646_c0_g1	8.748	0.0003657	0.0296036
		TRINITY_DN1406_c0_g2_i1	TRINITY_DN1406_c0_g2	7.561	0.000369333	0.0298738
		TRINITY_DN17952_c0_g1_i5	TRINITY_DN17952_c0_g1	13.784	0.000370521	0.0298825
		TRINITY_DN107597_c0_g1_i3	TRINITY_DN107597_c0_g1	9.701	0.000370857	0.0298825
		TRINITY_DN49821_c0_g1_i1	TRINITY_DN49821_c0_g1	14.024	0.000371002	0.0298825
		TRINITY_DN37192_c0_g1_i1	TRINITY_DN37192_c0_g1	13.888	0.000371121	0.0298825
		TRINITY_DN13_c0_g3_i2	TRINITY_DN13_c0_g3	12.843	0.000371809	0.0298978
		TRINITY_DN41585_c0_g1_i1	TRINITY_DN41585_c0_g1	12.859	0.000371949	0.0298978
		TRINITY_DN62295_c0_g1_i1	TRINITY_DN62295_c0_g1	71.111	0.000372405	0.0298978
		TRINITY_DN26353_c0_g1_i2	TRINITY_DN26353_c0_g1	12.534	0.000372441	0.0298978
		TRINITY_DN38296_c0_g3_i1	TRINITY_DN38296_c0_g3	65.631	0.000374891	0.0300503
		TRINITY_DN2156_c2_g1_i1	TRINITY_DN2156_c2_g1	2.522	0.000375032	0.0300503
		TRINITY_DN43038_c0_g6_i1	TRINITY_DN43038_c0_g6	10.189	0.000375192	0.0300503
		TRINITY_DN8187_c0_g1_i2	TRINITY_DN8187_c0_g1	2.249	0.000377063	0.0301773
		TRINITY_DN72522_c1_g1_i2	TRINITY_DN72522_c1_g1	74.818	0.000378132	0.0302075
		TRINITY_DN97340_c0_g1_i2	TRINITY_DN97340_c0_g1	7.629	0.000378296	0.0302075
		TRINITY_DN10466_c0_g1_i5	TRINITY_DN10466_c0_g1	18.048	0.000379983	0.0303193
		TRINITY_DN9450_c0_g2_i17	TRINITY_DN9450_c0_g2	7.081	0.000380969	0.0303751
		TRINITY_DN35943_c0_g1_i1	TRINITY_DN35943_c0_g1	10.11	0.000383555	0.0305124
		TRINITY_DN38699_c0_g1_i1	TRINITY_DN38699_c0_g1	12.548	0.000383946	0.0305205
		TRINITY_DN8661_c0_g1_i6	TRINITY_DN8661_c0_g1	8.223	0.000384758	0.0305622
		TRINITY_DN3568_c0_g1_i3	TRINITY_DN3568_c0_g1	0.111	0.000385673	0.0306118
		TRINITY_DN1559_c0_g1_i13	TRINITY_DN1559_c0_g1	2.517	0.000386471	0.0306522
		TRINITY_DN34294_c0_g1_i4	TRINITY_DN34294_c0_g1	6.462	0.000387166	0.0306628
		TRINITY_DN128349_c0_g1_i1	TRINITY_DN128349_c0_g1	12.973	0.000387184	0.0306628
		TRINITY_DN38006_c0_g3_i3	TRINITY_DN38006_c0_g3	11.915	0.000387552	0.030669
		TRINITY_DN9315_c0_g1_i3	TRINITY_DN9315_c0_g1	7.254	0.000388913	0.0307537
		TRINITY_DN105118_c0_g1_i1	TRINITY_DN105118_c0_g1	14.425	0.000390186	0.0308257
		TRINITY_DN55920_c0_g3_i1	TRINITY_DN55920_c0_g3	7.862	0.000390405	0.0308257
		TRINITY_DN34539_c0_g3_i2	TRINITY_DN34539_c0_g3	19.415	0.000391055	0.030854
		TRINITY_DN15832_c1_g1_i2	TRINITY_DN15832_c1_g1	11.038	0.000392497	0.0309447
		TRINITY_DN10775_c1_g3_i1	TRINITY_DN10775_c1_g3	12.849	0.000393303	0.0309652
		TRINITY_DN30893_c0_g2_i1	TRINITY_DN30893_c0_g2	22.15	0.000393342	0.0309652
		TRINITY_DN10510_c0_g2_i1	TRINITY_DN10510_c0_g2	9.425	0.000393685	0.0309692
		TRINITY_DN28056_c1_g1_i1	TRINITY_DN28056_c1_g1	67.412	0.000395027	0.031008
		TRINITY_DN31275_c0_g1_i2	TRINITY_DN31275_c0_g1	11.155	0.000395057	0.031008
		TRINITY_DN9916_c0_g1_i9	TRINITY_DN9916_c0_g1	8.144	0.000395547	0.0310235
		TRINITY_DN9395_c0_g1_i5	TRINITY_DN9395_c0_g1	29.82	0.000396738	0.0310841
		TRINITY_DN34966_c0_g2_i1	TRINITY_DN34966_c0_g2	13.8	0.000396907	0.0310841
		TRINITY_DN27146_c0_g1_i2	TRINITY_DN27146_c0_g1	9.948	0.000399266	0.0312395
		TRINITY_DN19661_c0_g1_i1	TRINITY_DN19661_c0_g1	9.33	0.000399481	0.0312395
		TRINITY_DN8557_c0_g1_i1	TRINITY_DN8557_c0_g1	5.824	0.000405014	0.0315718
		TRINITY_DN6116_c0_g1_i2	TRINITY_DN6116_c0_g1	34.62	0.000405159	0.0315718
		TRINITY_DN39373_c0_g1_i2	TRINITY_DN39373_c0_g1	10.137	0.000405222	0.0315718
		TRINITY_DN3613_c0_g1_i3	TRINITY_DN3613_c0_g1	65.647	0.000405974	0.0315887
		TRINITY_DN21397_c0_g1_i1	TRINITY_DN21397_c0_g1	9.21	0.000406035	0.0315887
		TRINITY_DN71810_c0_g1_i1	TRINITY_DN71810_c0_g1	67.38	0.000408217	0.0317351
		TRINITY_DN14091_c0_g1_i1	TRINITY_DN14091_c0_g1	54.543	0.000410083	0.0318102
		TRINITY_DN26515_c0_g1_i5	TRINITY_DN26515_c0_g1	54.543	0.000410083	0.0318102
		TRINITY_DN23382_c0_g2_i1	TRINITY_DN23382_c0_g2	58.618	0.000413011	0.0320138
		TRINITY_DN13825_c0_g1_i2	TRINITY_DN13825_c0_g1	2.062	0.000414178	0.0320731
		TRINITY_DN21975_c0_g1_i1	TRINITY_DN21975_c0_g1	9.084	0.000414382	0.0320731
		TRINITY_DN46084_c0_g1_i4	TRINITY_DN46084_c0_g1	8.35	0.000415679	0.03215
		TRINITY_DN10763_c0_g1_i3	TRINITY_DN10763_c0_g1	15.17	0.000416594	0.0321973
		TRINITY_DN6422_c0_g3_i1	TRINITY_DN6422_c0_g3	6.106	0.00042108	0.0325202
		TRINITY_DN9438_c0_g1_i5	TRINITY_DN9438_c0_g1	11.384	0.000422128	0.0325561
		TRINITY_DN39837_c0_g3_i1	TRINITY_DN39837_c0_g3	58.666	0.000422159	0.0325561
		TRINITY_DN8186_c0_g1_i4	TRINITY_DN8186_c0_g1	14.624	0.000422718	0.0325755
		TRINITY_DN33366_c0_g1_i2	TRINITY_DN33366_c0_g1	71.203	0.000425481	0.0327407
		TRINITY_DN7284_c0_g2_i3	TRINITY_DN7284_c0_g2	6.379	0.000426466	0.0327846
		TRINITY_DN22680_c0_g1_i2	TRINITY_DN22680_c0_g1	63.781	0.000426671	0.0327846
		TRINITY_DN11753_c0_g1_i5	TRINITY_DN11753_c0_g1	2.981	0.000428134	0.0328732
		TRINITY_DN23822_c0_g2_i1	TRINITY_DN23822_c0_g2	11.025	0.000430379	0.0329985
		TRINITY_DN12687_c0_g1_i3	TRINITY_DN12687_c0_g1	26.713	0.000430433	0.0329985
		TRINITY_DN51407_c0_g1_i11	TRINITY_DN51407_c0_g1	74.897	0.000430702	0.0329985
		TRINITY_DN16600_c0_g1_i8	TRINITY_DN16600_c0_g1	0.082	0.000432769	0.0331321
		TRINITY_DN2272_c0_g1_i23	TRINITY_DN2272_c0_g1	0.232	0.000437807	0.0334679
		TRINITY_DN7297_c0_g1_i6	TRINITY_DN7297_c0_g1	50.792	0.000439212	0.0335293
		TRINITY_DN51847_c0_g1_i2	TRINITY_DN51847_c0_g1	13.742	0.000440174	0.0335543
		TRINITY_DN3340_c0_g1_i2	TRINITY_DN3340_c0_g1	2.119	0.000440891	0.0335848
		TRINITY_DN92855_c0_g1_i1	TRINITY_DN92855_c0_g1	61.311	0.000441612	0.033594
		TRINITY_DN57911_c0_g1_i1	TRINITY_DN57911_c0_g1	33.128	0.000441646	0.033594
		TRINITY_DN4094_c0_g1_i18	TRINITY_DN4094_c0_g1	0.457	0.000444648	0.033798
		TRINITY_DN11308_c0_g1_i1	TRINITY_DN11308_c0_g1	7.27	0.000446438	0.0339098
		TRINITY_DN32229_c0_g1_i1	TRINITY_DN32229_c0_g1	15.547	0.000447694	0.0339807
		TRINITY_DN30123_c0_g1_i1	TRINITY_DN30123_c0_g1	2.811	0.000449459	0.0340903
		TRINITY_DN42225_c0_g1_i2	TRINITY_DN42225_c0_g1	9.088	0.000452519	0.0342909
		TRINITY_DN124844_c0_g1_i1	TRINITY_DN124844_c0_g1	46.143	0.000452922	0.0342909
		TRINITY_DN5977_c2_g1_i1	TRINITY_DN5977_c2_g1	10.804	0.000453075	0.0342909
		TRINITY_DN73069_c0_g2_i3	TRINITY_DN73069_c0_g2	21.422	0.000454507	0.0343365
		TRINITY_DN60231_c0_g2_i1	TRINITY_DN60231_c0_g2	22.542	0.000454626	0.0343365
		TRINITY_DN21510_c0_g1_i2	TRINITY_DN21510_c0_g1	7.875	0.000455054	0.0343365
		TRINITY_DN4656_c0_g1_i6	TRINITY_DN4656_c0_g1	12.678	0.000455603	0.0343365
		TRINITY_DN65453_c0_g1_i1	TRINITY_DN65453_c0_g1	21.06	0.000455623	0.0343365
		TRINITY_DN27213_c0_g1_i1	TRINITY_DN27213_c0_g1	70.942	0.000456555	0.0343791
		TRINITY_DN14573_c0_g1_i1	TRINITY_DN14573_c0_g1	12.534	0.000456838	0.0343791
		TRINITY_DN23014_c1_g1_i1	TRINITY_DN23014_c1_g1	8.88	0.000458388	0.0344228
		TRINITY_DN10392_c0_g1_i3	TRINITY_DN10392_c0_g1	12.982	0.000458723	0.0344228
		TRINITY_DN63727_c0_g1_i1	TRINITY_DN63727_c0_g1	11.217	0.000459009	0.0344228
		TRINITY_DN39227_c0_g1_i1	TRINITY_DN39227_c0_g1	46.15	0.000459061	0.0344228
		TRINITY_DN22322_c0_g5_i2	TRINITY_DN22322_c0_g5	51.723	0.000459418	0.0344228
		TRINITY_DN2112_c0_g1_i6	TRINITY_DN2112_c0_g1	4.111	0.000462119	0.0345799
		TRINITY_DN106028_c0_g2_i1	TRINITY_DN106028_c0_g2	9.027	0.000464166	0.0347086
		TRINITY_DN23722_c0_g1_i1	TRINITY_DN23722_c0_g1	11.5	0.000465091	0.0347532
		TRINITY_DN119080_c0_g1_i1	TRINITY_DN119080_c0_g1	6.831	0.000466905	0.0348641
		TRINITY_DN55238_c0_g1_i1	TRINITY_DN55238_c0_g1	14.715	0.000468062	0.034912
		TRINITY_DN36536_c0_g1_i1	TRINITY_DN36536_c0_g1	0.015	0.000468285	0.034912
		TRINITY_DN3540_c0_g1_i3	TRINITY_DN3540_c0_g1	5.607	0.000468634	0.034912
		TRINITY_DN17458_c0_g1_i6	TRINITY_DN17458_c0_g1	23.521	0.000469719	0.034912
		TRINITY_DN21048_c0_g1_i2	TRINITY_DN21048_c0_g1	8.121	0.000470295	0.034912
		TRINITY_DN55955_c0_g1_i1	TRINITY_DN55955_c0_g1	18.614	0.0004703	0.034912
		TRINITY_DN14275_c0_g1_i2	TRINITY_DN14275_c0_g1	6.064	0.000470379	0.034912
		TRINITY_DN21858_c0_g1_i1	TRINITY_DN21858_c0_g1	8.476	0.000470731	0.034912
		TRINITY_DN14330_c1_g1_i1	TRINITY_DN14330_c1_g1	11.592	0.000471097	0.034912
		TRINITY_DN18680_c0_g1_i6	TRINITY_DN18680_c0_g1	43.406	0.000471173	0.034912
		TRINITY_DN73270_c0_g1_i1	TRINITY_DN73270_c0_g1	11.379	0.000473333	0.035023
		TRINITY_DN11969_c0_g1_i1	TRINITY_DN11969_c0_g1	0.182	0.00047509	0.0351081
		TRINITY_DN12566_c0_g1_i2	TRINITY_DN12566_c0_g1	5.573	0.000475146	0.0351081
		TRINITY_DN21754_c0_g1_i4	TRINITY_DN21754_c0_g1	74.553	0.000475979	0.0351451
		TRINITY_DN69529_c0_g1_i1	TRINITY_DN69529_c0_g1	14.015	0.000476748	0.0351529
		TRINITY_DN15777_c0_g1_i2	TRINITY_DN15777_c0_g1	72.738	0.000478571	0.0352382
		TRINITY_DN45804_c0_g1_i1	TRINITY_DN45804_c0_g1	19.582	0.000481041	0.0353954
		TRINITY_DN26613_c0_g1_i1	TRINITY_DN26613_c0_g1	16.41	0.000482677	0.0354912
		TRINITY_DN2772_c0_g1_i3	TRINITY_DN2772_c0_g1	5.467	0.00048319	0.0355042
		TRINITY_DN10084_c0_g1_i2	TRINITY_DN10084_c0_g1	5.715	0.000487199	0.035774
		TRINITY_DN42645_c0_g1_i2	TRINITY_DN42645_c0_g1	61.931	0.000487893	0.0358001
		TRINITY_DN27948_c0_g1_i4	TRINITY_DN27948_c0_g1	45.227	0.0004883	0.0358052
		TRINITY_DN21229_c0_g1_i1	TRINITY_DN21229_c0_g1	45.227	0.000491498	0.0360147
		TRINITY_DN54591_c0_g1_i4	TRINITY_DN54591_c0_g1	9.505	0.000492904	0.036086
		TRINITY_DN18228_c0_g4_i1	TRINITY_DN18228_c0_g4	65.815	0.000493152	0.036086
		TRINITY_DN8537_c1_g1_i4	TRINITY_DN8537_c1_g1	0.326	0.000494988	0.0361953
		TRINITY_DN39167_c0_g1_i4	TRINITY_DN39167_c0_g1	19.464	0.000495906	0.0362374
		TRINITY_DN8247_c0_g1_i12	TRINITY_DN8247_c0_g1	39.768	0.000498194	0.0363544
		TRINITY_DN45615_c0_g1_i3	TRINITY_DN45615_c0_g1	11.143	0.000501214	0.0365496
		TRINITY_DN75020_c0_g1_i8	TRINITY_DN75020_c0_g1	0.018	0.000503453	0.0366693
		TRINITY_DN9365_c0_g1_i1	TRINITY_DN9365_c0_g1	12.814	0.000503548	0.0366693
		TRINITY_DN17895_c0_g1_i1	TRINITY_DN17895_c0_g1	7.431	0.000504606	0.0367211
		TRINITY_DN27737_c0_g1_i1	TRINITY_DN27737_c0_g1	48.894	0.000505895	0.0367896
		TRINITY_DN39319_c0_g2_i3	TRINITY_DN39319_c0_g2	71.074	0.000506857	0.0368343
		TRINITY_DN28674_c0_g1_i5	TRINITY_DN28674_c0_g1	85.514	0.000508673	0.0368732
		TRINITY_DN37985_c0_g4_i1	TRINITY_DN37985_c0_g4	6.48	0.000509042	0.0368732
		TRINITY_DN19808_c0_g1_i1	TRINITY_DN19808_c0_g1	21.642	0.000509134	0.0368732
		TRINITY_DN34526_c0_g1_i2	TRINITY_DN34526_c0_g1	29.019	0.000509907	0.0369039
		TRINITY_DN7125_c0_g1_i7	TRINITY_DN7125_c0_g1	19.577	0.000510541	0.0369246
		TRINITY_DN88997_c0_g2_i1	TRINITY_DN88997_c0_g2	10.149	0.000515021	0.0371978
		TRINITY_DN17508_c0_g1_i1	TRINITY_DN17508_c0_g1	8.172	0.000517949	0.0373838
		TRINITY_DN988_c0_g1_i1	TRINITY_DN988_c0_g1	2.521	0.000524334	0.0378136
		TRINITY_DN12406_c0_g1_i3	TRINITY_DN12406_c0_g1	76.986	0.000524618	0.0378136
		TRINITY_DN79726_c0_g1_i2	TRINITY_DN79726_c0_g1	72.704	0.000525218	0.0378311
		TRINITY_DN99019_c0_g1_i1	TRINITY_DN99019_c0_g1	19.585	0.000527105	0.0379154
		TRINITY_DN1868_c0_g1_i9	TRINITY_DN1868_c0_g1	29.302	0.000527682	0.0379311
		TRINITY_DN30622_c0_g1_i3	TRINITY_DN30622_c0_g1	17.725	0.00053021	0.038087
		TRINITY_DN24088_c0_g1_i5	TRINITY_DN24088_c0_g1	5.214	0.000531334	0.0381418
		TRINITY_DN28687_c0_g1_i1	TRINITY_DN28687_c0_g1	10.748	0.000533811	0.0382937
		TRINITY_DN20679_c0_g1_i1	TRINITY_DN20679_c0_g1	19.048	0.000540132	0.0387209
		TRINITY_DN65159_c0_g3_i1	TRINITY_DN65159_c0_g3	17.6	0.000542216	0.0388105
		TRINITY_DN6119_c0_g4_i1	TRINITY_DN6119_c0_g4	2.568	0.000542655	0.0388105
		TRINITY_DN1920_c0_g1_i1	TRINITY_DN1920_c0_g1	10.035	0.00054287	0.0388105
		TRINITY_DN99105_c0_g1_i1	TRINITY_DN99105_c0_g1	17.75	0.00054292	0.0388105
		TRINITY_DN7125_c0_g1_i4	TRINITY_DN7125_c0_g1	14.821	0.000543321	0.0388105
		TRINITY_DN19662_c1_g1_i2	TRINITY_DN19662_c1_g1	5.104	0.000543581	0.0388105
		TRINITY_DN53263_c0_g1_i1	TRINITY_DN53263_c0_g1	14.346	0.000544595	0.0388305
		TRINITY_DN26886_c0_g1_i2	TRINITY_DN26886_c0_g1	10.511	0.000545498	0.0388688
		TRINITY_DN29816_c0_g1_i5	TRINITY_DN29816_c0_g1	49.858	0.000548223	0.0390329
		TRINITY_DN67039_c0_g1_i1	TRINITY_DN67039_c0_g1	4.968	0.00054893	0.0390329
		TRINITY_DN89981_c0_g1_i1	TRINITY_DN89981_c0_g1	5.047	0.000549397	0.0390329
		TRINITY_DN14788_c0_g1_i3	TRINITY_DN14788_c0_g1	55.183	0.000549458	0.0390329
		TRINITY_DN85074_c0_g1_i1	TRINITY_DN85074_c0_g1	5.903	0.000549886	0.0390329
		TRINITY_DN117971_c0_g1_i1	TRINITY_DN117971_c0_g1	16.174	0.000550014	0.0390329
		TRINITY_DN47032_c0_g1_i1	TRINITY_DN47032_c0_g1	6.42	0.000551957	0.0391446
		TRINITY_DN58503_c0_g1_i4	TRINITY_DN58503_c0_g1	6.248	0.000553243	0.0392095
		TRINITY_DN73072_c1_g1_i3	TRINITY_DN73072_c1_g1	18.877	0.000555583	0.0393491
		TRINITY_DN13522_c0_g1_i8	TRINITY_DN13522_c0_g1	3.718	0.000556054	0.0393561
		TRINITY_DN88132_c0_g1_i1	TRINITY_DN88132_c0_g1	34.592	0.000556546	0.0393646
		TRINITY_DN28741_c0_g2_i1	TRINITY_DN28741_c0_g2	5.857	0.000558494	0.039476
		TRINITY_DN13_c0_g3_i3	TRINITY_DN13_c0_g3	4.93	0.000559664	0.0395323
		TRINITY_DN81397_c0_g1_i1	TRINITY_DN81397_c0_g1	65.445	0.000561977	0.0396539
		TRINITY_DN1929_c0_g1_i4	TRINITY_DN1929_c0_g1	0.055	0.000562135	0.0396539
		TRINITY_DN15735_c0_g1_i4	TRINITY_DN15735_c0_g1	7.676	0.000562772	0.0396671
		TRINITY_DN21108_c0_g1_i1	TRINITY_DN21108_c0_g1	20.446	0.000563072	0.0396671
		TRINITY_DN13620_c0_g1_i1	TRINITY_DN13620_c0_g1	6.306	0.000564923	0.0397711
		TRINITY_DN67694_c0_g1_i4	TRINITY_DN67694_c0_g1	9.664	0.000565369	0.0397761
		TRINITY_DN9623_c0_g2_i6	TRINITY_DN9623_c0_g2	0.374	0.000565988	0.0397932
		TRINITY_DN29921_c0_g4_i2	TRINITY_DN29921_c0_g4	68.271	0.000568093	0.0399146
		TRINITY_DN72809_c0_g1_i1	TRINITY_DN72809_c0_g1	33.067	0.000569754	0.0400048
		TRINITY_DN19664_c0_g1_i1	TRINITY_DN19664_c0_g1	12.817	0.000570809	0.0400259
		TRINITY_DN58657_c0_g1_i1	TRINITY_DN58657_c0_g1	4.91	0.00057081	0.0400259
		TRINITY_DN2398_c1_g3_i1	TRINITY_DN2398_c1_g3	7.86	0.000572165	0.0400601
		TRINITY_DN2225_c0_g1_i1	TRINITY_DN2225_c0_g1	2.413	0.000572281	0.0400601
		TRINITY_DN29269_c0_g1_i1	TRINITY_DN29269_c0_g1	7.352	0.000572492	0.0400601
		TRINITY_DN14987_c0_g2_i1	TRINITY_DN14987_c0_g2	15.258	0.000573433	0.0400601
		TRINITY_DN6333_c0_g1_i1	TRINITY_DN6333_c0_g1	4.773	0.000573577	0.0400601
		TRINITY_DN6653_c0_g2_i1	TRINITY_DN6653_c0_g2	3.271	0.0005738	0.0400601
		TRINITY_DN17211_c0_g4_i1	TRINITY_DN17211_c0_g4	8.876	0.000573946	0.0400601
		TRINITY_DN94153_c0_g1_i1	TRINITY_DN94153_c0_g1	46.08	0.000574337	0.040061
		TRINITY_DN12925_c0_g1_i4	TRINITY_DN12925_c0_g1	9.382	0.000574897	0.0400736
		TRINITY_DN62180_c0_g1_i1	TRINITY_DN62180_c0_g1	16.34	0.000577647	0.0402348
		TRINITY_DN17258_c0_g1_i2	TRINITY_DN17258_c0_g1	19.873	0.000578718	0.0402604
		TRINITY_DN28625_c0_g1_i2	TRINITY_DN28625_c0_g1	23.156	0.000584888	0.0406393
		TRINITY_DN77418_c0_g1_i1	TRINITY_DN77418_c0_g1	31.776	0.00058512	0.0406393
		TRINITY_DN88068_c0_g1_i1	TRINITY_DN88068_c0_g1	69.072	0.000587702	0.0407783
		TRINITY_DN22416_c0_g1_i1	TRINITY_DN22416_c0_g1	7.153	0.000594439	0.0412187
		TRINITY_DN18179_c0_g1_i2	TRINITY_DN18179_c0_g1	53.521	0.000594922	0.0412252
		TRINITY_DN6694_c1_g2_i3	TRINITY_DN6694_c1_g2	5.631	0.000597186	0.041355
		TRINITY_DN101616_c0_g1_i2	TRINITY_DN101616_c0_g1	11.093	0.000598284	0.0413996
		TRINITY_DN23686_c0_g1_i1	TRINITY_DN23686_c0_g1	5.915	0.00059872	0.0413996
		TRINITY_DN29450_c0_g1_i1	TRINITY_DN29450_c0_g1	10.829	0.00059954	0.0414041
		TRINITY_DN21073_c0_g3_i1	TRINITY_DN21073_c0_g3	6.136	0.00059985	0.0414041
		TRINITY_DN35953_c0_g1_i1	TRINITY_DN35953_c0_g1	12.107	0.000601699	0.0415047
		TRINITY_DN57544_c0_g4_i2	TRINITY_DN57544_c0_g4	21.295	0.000602413	0.0415269
		TRINITY_DN6974_c0_g1_i1	TRINITY_DN6974_c0_g1	8.831	0.000603422	0.0415563
		TRINITY_DN7458_c0_g1_i5	TRINITY_DN7458_c0_g1	9.462	0.000603624	0.0415563
		TRINITY_DN8491_c0_g1_i1	TRINITY_DN8491_c0_g1	6.75	0.000605249	0.041641
		TRINITY_DN24859_c0_g2_i1	TRINITY_DN24859_c0_g2	9.817	0.000608891	0.0418513
		TRINITY_DN55861_c1_g3_i1	TRINITY_DN55861_c1_g3	7.879	0.000609095	0.0418513
		TRINITY_DN19874_c0_g1_i1	TRINITY_DN19874_c0_g1	29.442	0.000610947	0.0419341
		TRINITY_DN30273_c0_g1_i1	TRINITY_DN30273_c0_g1	9.211	0.000611461	0.0419341
		TRINITY_DN25618_c0_g3_i1	TRINITY_DN25618_c0_g3	11.116	0.000611718	0.0419341
		TRINITY_DN9837_c0_g1_i2	TRINITY_DN9837_c0_g1	3.419	0.00061241	0.0419429
		TRINITY_DN27165_c0_g1_i3	TRINITY_DN27165_c0_g1	5.291	0.000615388	0.0420924
		TRINITY_DN24179_c0_g2_i4	TRINITY_DN24179_c0_g2	10.12	0.000617524	0.0422113
		TRINITY_DN72683_c0_g1_i1	TRINITY_DN72683_c0_g1	48.883	0.00062275	0.0425182
		TRINITY_DN85318_c1_g1_i1	TRINITY_DN85318_c1_g1	15.275	0.000622817	0.0425182
		TRINITY_DN49347_c0_g2_i1	TRINITY_DN49347_c0_g2	5.692	0.000623583	0.042543
		TRINITY_DN36843_c0_g1_i6	TRINITY_DN36843_c0_g1	3.344	0.00062433	0.0425666
		TRINITY_DN23164_c0_g4_i1	TRINITY_DN23164_c0_g4	6.688	0.000625865	0.0426438
		TRINITY_DN14148_c0_g1_i2	TRINITY_DN14148_c0_g1	11.249	0.000627284	0.042713
		TRINITY_DN30033_c0_g3_i1	TRINITY_DN30033_c0_g3	20.401	0.000629591	0.0428425
		TRINITY_DN17203_c0_g1_i1	TRINITY_DN17203_c0_g1	11.372	0.000630619	0.042885
		TRINITY_DN1251_c0_g1_i9	TRINITY_DN1251_c0_g1	0.015	0.000633398	0.0429876
		TRINITY_DN24283_c0_g2_i2	TRINITY_DN24283_c0_g2	15.799	0.000633746	0.0429876
		TRINITY_DN42243_c0_g1_i3	TRINITY_DN42243_c0_g1	7.9	0.000634159	0.0429876
		TRINITY_DN27159_c0_g1_i1	TRINITY_DN27159_c0_g1	6.857	0.000636474	0.0431169
		TRINITY_DN2884_c0_g1_i8	TRINITY_DN2884_c0_g1	5.073	0.000640326	0.0433224
		TRINITY_DN18410_c0_g2_i1	TRINITY_DN18410_c0_g2	16.91	0.000644394	0.0435699
		TRINITY_DN554_c0_g3_i1	TRINITY_DN554_c0_g3	6.526	0.000646133	0.0436596
		TRINITY_DN57_c0_g1_i1	TRINITY_DN57_c0_g1	2.577	0.00064764	0.0437335
		TRINITY_DN13954_c0_g1_i2	TRINITY_DN13954_c0_g1	11.788	0.000648117	0.0437377
		TRINITY_DN96448_c0_g1_i2	TRINITY_DN96448_c0_g1	11.707	0.000653538	0.0440427
		TRINITY_DN1161_c0_g1_i5	TRINITY_DN1161_c0_g1	0.481	0.000653864	0.0440427
		TRINITY_DN21127_c1_g1_i1	TRINITY_DN21127_c1_g1	11.064	0.000653884	0.0440427
		TRINITY_DN113820_c0_g2_i1	TRINITY_DN113820_c0_g2	7.616	0.000661569	0.044532
		TRINITY_DN55722_c0_g2_i1	TRINITY_DN55722_c0_g2	10.436	0.000662657	0.0445487
		TRINITY_DN36330_c0_g1_i6	TRINITY_DN36330_c0_g1	0.017	0.000671134	0.0450899
		TRINITY_DN11400_c0_g1_i2	TRINITY_DN11400_c0_g1	10.804	0.000673254	0.0451891
		TRINITY_DN10107_c0_g1_i8	TRINITY_DN10107_c0_g1	8.559	0.000673465	0.0451891
		TRINITY_DN24202_c0_g1_i1	TRINITY_DN24202_c0_g1	9.803	0.000673928	0.0451916
		TRINITY_DN118825_c0_g1_i1	TRINITY_DN118825_c0_g1	12.347	0.000675465	0.045259
		TRINITY_DN27252_c0_g1_i1	TRINITY_DN27252_c0_g1	12.421	0.000675789	0.045259
		TRINITY_DN5093_c0_g1_i10	TRINITY_DN5093_c0_g1	8.751	0.000677333	0.0453338
		TRINITY_DN46648_c0_g1_i2	TRINITY_DN46648_c0_g1	24.558	0.000678518	0.0453643
		TRINITY_DN20293_c0_g1_i3	TRINITY_DN20293_c0_g1	12.737	0.000678645	0.0453643
		TRINITY_DN20043_c0_g1_i3	TRINITY_DN20043_c0_g1	24.552	0.000682056	0.0455458
		TRINITY_DN480_c0_g1_i3	TRINITY_DN480_c0_g1	0.019	0.000682221	0.0455458
		TRINITY_DN96244_c0_g1_i1	TRINITY_DN96244_c0_g1	11.852	0.000683048	0.0455723
		TRINITY_DN7284_c0_g2_i4	TRINITY_DN7284_c0_g2	5.709	0.000684241	0.0456231
		TRINITY_DN15102_c0_g1_i3	TRINITY_DN15102_c0_g1	0.019	0.000685821	0.0456997
		TRINITY_DN16493_c0_g1_i1	TRINITY_DN16493_c0_g1	37.744	0.000688841	0.045872
		TRINITY_DN8491_c0_g3_i1	TRINITY_DN8491_c0_g3	14.097	0.0006905	0.0459536
		TRINITY_DN5526_c0_g1_i1	TRINITY_DN5526_c0_g1	4.308	0.000691743	0.0460074
		TRINITY_DN10181_c0_g1_i1	TRINITY_DN10181_c0_g1	0.473	0.000692252	0.0460124
		TRINITY_DN62000_c0_g1_i3	TRINITY_DN62000_c0_g1	27.353	0.000693901	0.0460931
		TRINITY_DN19936_c0_g1_i1	TRINITY_DN19936_c0_g1	58.18	0.000699114	0.046342
		TRINITY_DN28088_c0_g1_i1	TRINITY_DN28088_c0_g1	42.325	0.00069919	0.046342
		TRINITY_DN16796_c0_g1_i1	TRINITY_DN16796_c0_g1	11.139	0.000699399	0.046342
		TRINITY_DN18327_c0_g1_i1	TRINITY_DN18327_c0_g1	11.827	0.000701045	0.0464219
		TRINITY_DN10509_c0_g1_i8	TRINITY_DN10509_c0_g1	30.427	0.000701823	0.0464445
		TRINITY_DN17165_c0_g1_i4	TRINITY_DN17165_c0_g1	55.185	0.00070358	0.0465316
		TRINITY_DN18137_c0_g2_i5	TRINITY_DN18137_c0_g2	30.555	0.000707639	0.0467709
		TRINITY_DN4002_c0_g1_i1	TRINITY_DN4002_c0_g1	13.177	0.000710372	0.0469222
		TRINITY_DN22266_c0_g2_i1	TRINITY_DN22266_c0_g2	18.001	0.00071247	0.0470022
		TRINITY_DN24229_c1_g1_i1	TRINITY_DN24229_c1_g1	6.765	0.000714022	0.04707
		TRINITY_DN9834_c0_g1_i3	TRINITY_DN9834_c0_g1	0.026	0.000714387	0.04707
		TRINITY_DN29042_c0_g2_i1	TRINITY_DN29042_c0_g2	10.274	0.000715793	0.0471332
		TRINITY_DN2772_c0_g1_i1	TRINITY_DN2772_c0_g1	7.552	0.000718042	0.0472279
		TRINITY_DN15053_c0_g1_i2	TRINITY_DN15053_c0_g1	11.248	0.00072031	0.0473424
		TRINITY_DN14206_c0_g1_i3	TRINITY_DN14206_c0_g1	61.813	0.000722481	0.0474262
		TRINITY_DN38927_c0_g2_i1	TRINITY_DN38927_c0_g2	61.813	0.000722481	0.0474262
		TRINITY_DN3448_c0_g1_i1	TRINITY_DN3448_c0_g1	0.47	0.000730256	0.0478605
		TRINITY_DN15181_c0_g1_i6	TRINITY_DN15181_c0_g1	54.673	0.000730453	0.0478605
		TRINITY_DN15439_c0_g2_i2	TRINITY_DN15439_c0_g2	11.476	0.00073171	0.0479132
		TRINITY_DN8014_c0_g1_i5	TRINITY_DN8014_c0_g1	0.488	0.00073269	0.0479477
		TRINITY_DN31859_c0_g2_i1	TRINITY_DN31859_c0_g2	0.407	0.000733932	0.04797
		TRINITY_DN14990_c0_g1_i4	TRINITY_DN14990_c0_g1	63.561	0.000734172	0.04797
		TRINITY_DN38116_c1_g1_i1	TRINITY_DN38116_c1_g1	54.658	0.000734389	0.04797
		TRINITY_DN7638_c0_g1_i6	TRINITY_DN7638_c0_g1	8.91	0.000736469	0.0480762
		TRINITY_DN46912_c0_g1_i1	TRINITY_DN46912_c0_g1	11.276	0.000736967	0.0480791
		TRINITY_DN29064_c0_g2_i1	TRINITY_DN29064_c0_g2	46.009	0.000740162	0.0482577
		TRINITY_DN83622_c0_g1_i1	TRINITY_DN83622_c0_g1	46.009	0.000740718	0.0482624
		TRINITY_DN15243_c0_g1_i1	TRINITY_DN15243_c0_g1	58.197	0.000741145	0.0482624
		TRINITY_DN19978_c0_g1_i2	TRINITY_DN19978_c0_g1	24.52	0.000742055	0.048292
		TRINITY_DN37074_c0_g1_i1	TRINITY_DN37074_c0_g1	11.636	0.00074307	0.0483283
		TRINITY_DN17517_c0_g1_i2	TRINITY_DN17517_c0_g1	18.278	0.000746006	0.0484597
		TRINITY_DN24116_c0_g1_i1	TRINITY_DN24116_c0_g1	4.255	0.000751458	0.0487245
		TRINITY_DN4041_c0_g1_i10	TRINITY_DN4041_c0_g1	0.473	0.000751462	0.0487245
		TRINITY_DN69583_c0_g1_i4	TRINITY_DN69583_c0_g1	30.249	0.000754202	0.0488447
		TRINITY_DN15364_c0_g1_i3	TRINITY_DN15364_c0_g1	3.204	0.0007544	0.0488447
		TRINITY_DN43253_c0_g1_i1	TRINITY_DN43253_c0_g1	8.638	0.000754952	0.0488447
		TRINITY_DN33447_c0_g1_i4	TRINITY_DN33447_c0_g1	10.682	0.000755161	0.0488447
		TRINITY_DN15431_c1_g1_i3	TRINITY_DN15431_c1_g1	15.139	0.000756188	0.0488514
		TRINITY_DN76576_c0_g1_i4	TRINITY_DN76576_c0_g1	11.855	0.000757123	0.048882
		TRINITY_DN48825_c0_g1_i1	TRINITY_DN48825_c0_g1	7.95	0.000757816	0.0488969
		TRINITY_DN18346_c0_g1_i1	TRINITY_DN18346_c0_g1	12.363	0.000758777	0.0489291
		TRINITY_DN3387_c0_g1_i1	TRINITY_DN3387_c0_g1	4.552	0.000759341	0.0489357
		TRINITY_DN20905_c0_g1_i1	TRINITY_DN20905_c0_g1	14.303	0.000761856	0.0490679
		TRINITY_DN915_c1_g1_i1	TRINITY_DN915_c1_g1	0.16	0.00076319	0.0491239
		TRINITY_DN21533_c0_g2_i3	TRINITY_DN21533_c0_g2	10.128	0.00076422	0.0491603
		TRINITY_DN22252_c0_g1_i1	TRINITY_DN22252_c0_g1	9.88	0.000770476	0.0494993
		TRINITY_DN44873_c0_g2_i5	TRINITY_DN44873_c0_g2	8.243	0.000770892	0.0494993
		TRINITY_DN42085_c0_g1_i1	TRINITY_DN42085_c0_g1	5.19	0.000772765	0.0495374
		TRINITY_DN24179_c0_g2_i10	TRINITY_DN24179_c0_g2	3.896	0.000777328	0.0497767
		TRINITY_DN101575_c0_g4_i1	TRINITY_DN101575_c0_g4	19.888	0.000777563	0.0497767
		TRINITY_DN58714_c0_g2_i1	TRINITY_DN58714_c0_g2	23.676	0.000778947	0.0498352
		TRINITY_DN93813_c0_g1_i1	TRINITY_DN93813_c0_g1	0.052	0.00077982	0.0498449
		TRINITY_DN12956_c0_g1_i2	TRINITY_DN12956_c0_g1	5.007	0.000780041	0.0498449
		TRINITY_DN72310_c0_g2_i1	TRINITY_DN72310_c0_g2	23.161	0.000781095	0.0498822
		TRINITY_DN16410_c0_g1_i1	TRINITY_DN16410_c0_g1	10.525	0.000782122	0.0499155
		TRINITY_DN9687_c0_g1_i1	TRINITY_DN9687_c0_g1	10.484	0.00078256	0.0499155
		TRINITY_DN15033_c0_g1_i2	TRINITY_DN15033_c0_g1	9.945	0.000783439	0.0499415
		TRINITY_DN56526_c0_g1_i1	TRINITY_DN56526_c0_g1	10.628	0.000784626	0.0499871
