# Supplementary material for: Transcriptome and metabolome reveal the accumulation of secondary metabolites in different varieties of Cinnamomum longepaniculatum
Source: BMC Plant Biol. 2022 May 18;22:243. doi: 10.1186/s12870-022-03637-2 (PMC9116011; doi:10.1186/s12870-022-03637-2)
Supplement: Supplementary file 4 — Additional files 4: Table S2. The DEGs functional classification. [file 12870_2022_3637_MOESM4_ESM.xlsx]

## Sheet: Sheet1
	Table S2: The DEGs functional classification
	First Category	Second Category	pathway ID	Description	DEG numbers
	Metabolism	Amino acid metabolism	map00310	Lysine degradation	8
		Amino acid metabolism	map00260	Glycine, serine and threonine metabolism	15
		Amino acid metabolism	map00250	Alanine, aspartate and glutamate metabolism	16
		Lipid metabolism	map00061	Fatty acid biosynthesis	4
		Metabolism of cofactors and vitamins	map00790	Folate biosynthesis	1
		Metabolism of other amino acids	map00410	beta-Alanine metabolism	5
		Carbohydrate metabolism	map00650	Butanoate metabolism	5
		Metabolism of cofactors and vitamins	map00860	Porphyrin and chlorophyll metabolism	12
		Energy metabolism	map00710	Carbon fixation in photosynthetic organisms	30
		Biosynthesis of other secondary metabolites	map00940	Phenylpropanoid biosynthesis	4
		Amino acid metabolism	map00300	Lysine biosynthesis	5
		Metabolism of cofactors and vitamins	map00780	Biotin metabolism	3
		Lipid metabolism	map00071	Fatty acid degradation	11
		Biosynthesis of other secondary metabolites	map00261	Monobactam biosynthesis	4
		Carbohydrate metabolism	map00660	C5-Branched dibasic acid metabolism	1
		Amino acid metabolism	map00380	Tryptophan metabolism	9
		Metabolism of other amino acids	map00460	Cyanoamino acid metabolism	4
		Amino acid metabolism	map00290	Valine, leucine and isoleucine biosynthesis	2
		Amino acid metabolism	map00270	Cysteine and methionine metabolism	14
		Carbohydrate metabolism	map00040	Pentose and glucuronate interconversions	10
		Metabolism of cofactors and vitamins	map00670	One carbon pool by folate	7
		Metabolism of cofactors and vitamins	map00770	Pantothenate and CoA biosynthesis	2
		Biosynthesis of other secondary metabolites	map00960	Tropane, piperidine and pyridine alkaloid biosynthesis	2
		Lipid metabolism	map00062	Fatty acid elongation	1
		Biosynthesis of other secondary metabolites	map00965	Betalain biosynthesis	1
		Lipid metabolism	map00565	Ether lipid metabolism	3
		Lipid metabolism	map00564	Glycerophospholipid metabolism	8
		Lipid metabolism	map00561	Glycerolipid metabolism	9
		Glycan biosynthesis and metabolism	map00563	Glycosylphosphatidylinositol (GPI)-anchor biosynthesis	1
		Carbohydrate metabolism	map00562	Inositol phosphate metabolism	8
		Carbohydrate metabolism	map00051	Fructose and mannose metabolism	17
		Carbohydrate metabolism	map00053	Ascorbate and aldarate metabolism	8
		Carbohydrate metabolism	map00052	Galactose metabolism	8
		Amino acid metabolism	map00360	Phenylalanine metabolism	3
		Amino acid metabolism	map00280	Valine, leucine and isoleucine degradation	8
		Metabolism of cofactors and vitamins	map00760	Nicotinate and nicotinamide metabolism	3
		Lipid metabolism	map00600	Sphingolipid metabolism	4
		Energy metabolism	map00910	Nitrogen metabolism	7
		Metabolism of other amino acids	map00440	Phosphonate and phosphinate metabolism	1
		Glycan biosynthesis and metabolism	map00604	Glycosphingolipid biosynthesis - ganglio series	2
		Metabolism of terpenoids and polyketides	map00906	Carotenoid biosynthesis	2
		Glycan biosynthesis and metabolism	map00511	Other glycan degradation	2
		Glycan biosynthesis and metabolism	map00514	Other types of O-glycan biosynthesis	1
		Amino acid metabolism	map00350	Tyrosine metabolism	12
		Carbohydrate metabolism	map00020	Citrate cycle (TCA cycle)	18
		Metabolism of cofactors and vitamins	map00750	Vitamin B6 metabolism	5
		Metabolism of other amino acids	map00450	Selenocompound metabolism	1
		Metabolism of terpenoids and polyketides	map00909	Sesquiterpenoid and triterpenoid biosynthesis	1
		Lipid metabolism	map00592	alpha-Linolenic acid metabolism	3
		Metabolism of terpenoids and polyketides	map00904	Diterpenoid biosynthesis	1
		Metabolism of terpenoids and polyketides	map00903	Limonene and pinene degradation	3
		Metabolism of terpenoids and polyketides	map00902	Monoterpenoid biosynthesis	2
		Metabolism of terpenoids and polyketides	map00900	Terpenoid backbone biosynthesis	4
		Energy metabolism	map00195	Photosynthesis	35
		Energy metabolism	map00196	Photosynthesis - antenna proteins	18
		Energy metabolism	map00190	Oxidative phosphorylation	29
		Amino acid metabolism	map00220	Arginine biosynthesis	8
		Amino acid metabolism	map00340	Histidine metabolism	6
		Carbohydrate metabolism	map00500	Starch and sucrose metabolism	19
		Carbohydrate metabolism	map00030	Pentose phosphate pathway	18
		Metabolism of cofactors and vitamins	map00740	Riboflavin metabolism	2
		Carbohydrate metabolism	map00620	Pyruvate metabolism	22
		Nucleotide metabolism	map00230	Purine metabolism	13
		Amino acid metabolism	map00330	Arginine and proline metabolism	11
		Glycan biosynthesis and metabolism	map00531	Glycosaminoglycan degradation	3
		Carbohydrate metabolism	map00630	Glyoxylate and dicarboxylate metabolism	36
		Energy metabolism	map00920	Sulfur metabolism	3
		Metabolism of other amino acids	map00430	Taurine and hypotaurine metabolism	2
		Metabolism of cofactors and vitamins	map00730	Thiamine metabolism	6
		Lipid metabolism	map01040	Biosynthesis of unsaturated fatty acids	5
		Metabolism of other amino acids	map00480	Glutathione metabolism	14
		Carbohydrate metabolism	map00520	Amino sugar and nucleotide sugar metabolism	14
		Nucleotide metabolism	map00240	Pyrimidine metabolism	3
		Carbohydrate metabolism	map00010	Glycolysis / Gluconeogenesis	40
		Amino acid metabolism	map00400	Phenylalanine, tyrosine and tryptophan biosynthesis	9
		Carbohydrate metabolism	map00640	Propanoate metabolism	6
		Biosynthesis of other secondary metabolites	map00950	Isoquinoline alkaloid biosynthesis	2
	Genetic Information Processing	Transcription	map03040	Spliceosome	13
		Translation	map00970	Aminoacyl-tRNA biosynthesis	2
		Folding, sorting and degradation	map03060	Protein export	5
		Replication and repair	map03410	Base excision repair	2
		Folding, sorting and degradation	map04120	Ubiquitin mediated proteolysis	5
		Folding, sorting and degradation	map04122	Sulfur relay system	1
		Translation	map03010	Ribosome	196
		Translation	map03015	mRNA surveillance pathway	7
		Folding, sorting and degradation	map03018	RNA degradation	9
		Translation	map03013	RNA transport	26
		Replication and repair	map03430	Mismatch repair	2
		Translation	map03008	Ribosome biogenesis in eukaryotes	4
		Folding, sorting and degradation	map04141	Protein processing in endoplasmic reticulum	18
		Replication and repair	map03420	Nucleotide excision repair	3
		Replication and repair	map03030	DNA replication	2
		Transcription	map03020	RNA polymerase	1
		Transcription	map03022	Basal transcription factors	2
		Replication and repair	map03450	Non-homologous end-joining	1
		Replication and repair	map03440	Homologous recombination	1
	Environmental Information Processing	Signal transduction	map04016	MAPK signaling pathway - plant	11
		Signal transduction	map04070	Phosphatidylinositol signaling system	2
		Membrane transport	map02010	ABC transporters	2
		Signal transduction	map04075	Plant hormone signal transduction	5
	Cellular Processes	Transport and catabolism	map04145	Phagosome	7
		Transport and catabolism	map04144	Endocytosis	13
		Transport and catabolism	map04146	Peroxisome	16
	Organismal Systems	Environmental adaptation	map04626	Plant-pathogen interaction	6
