# Supplementary material for: Transcriptome and metabolome reveal the accumulation of secondary metabolites in different varieties of Cinnamomum longepaniculatum
Source: BMC Plant Biol. 2022 May 18;22:243. doi: 10.1186/s12870-022-03637-2 (PMC9116011; doi:10.1186/s12870-022-03637-2)
Supplement: Supplementary file 5 — Additional files 5: Table S3. The significantly altered KEGG pathways. [file 12870_2022_3637_MOESM5_ESM.xlsx]

## Sheet: Sheet1
	Table S3: The significantly altered KEGG pathways
	Pathway ID	P-value	DEG number	Pathway annotated in KEGG	Second Category
	Metabolism of terpenoids and polyketides
	map00900	3.47287e-07	4	Terpenoid backbone biosynthesis	Metabolism of terpenoids and polyketides
	map00903	6.07305e-06	3	Limonene and pinene degradation	Metabolism of terpenoids and polyketides
	map00902	6.92741e-05	2	Monoterpenoid biosynthesis	Metabolism of terpenoids and polyketides
	map00906	0.000533449	2	Carotenoid biosynthesis	Metabolism of terpenoids and polyketides
	map00909	0.0117791	1	Sesquiterpenoid and triterpenoid biosynthesis	Metabolism of terpenoids and polyketides
	map00904	0.0111932	1	Diterpenoid biosynthesis	Metabolism of terpenoids and polyketides
	Biosynthesis of other secondary metabolites
	map00261	1.28037e-09	4	Monobactam biosynthesis	Biosynthesis of other secondary metabolites
	map00940	4.25927e-07	4	Phenylpropanoid biosynthesis	Biosynthesis of other secondary metabolites
	map00950	0.000445384	2	Isoquinoline alkaloid biosynthesis	Biosynthesis of other secondary metabolites
	map00960	0.000400983	2	Tropane, piperidine and pyridine alkaloid biosynthesis	Biosynthesis of other secondary metabolites
	map00965	0.00829164	1	Betalain biosynthesis	Biosynthesis of other secondary metabolites
