# Supplementary material for: Transcriptome and metabolome reveal the accumulation of secondary metabolites in different varieties of Cinnamomum longepaniculatum
Source: BMC Plant Biol. 2022 May 18;22:243. doi: 10.1186/s12870-022-03637-2 (PMC9116011; doi:10.1186/s12870-022-03637-2)
Supplement: Supplementary file 6 — Additional files 6: Table S4. The total metabolites from the leaf of C. longepaniculatum. [file 12870_2022_3637_MOESM6_ESM.xlsx]

## Sheet: Sheet1
	Table S4: The total metabolites from the leaf of C. longepaniculatum
	Metabolite	Library ID	KEGG Compound ID	Quant Mass	Retention time	Mode	Formula	CAS ID	RSD
	L-alanine	HMDB0000161	C00133;C01401;C00041	121.1	5.826	pos	C3H7NO2	56-41-7	0.0250351
	3-hydroxyflavone	HMDB0031816	C01495	295.1	6.36	pos	C15H10O3	577-85-5	0.0187363
	2-hydroxypyridine	HMDB0013751	C02502	152	6.41	pos	C5H5NO	142-08-5	0.0123535
	benzoylformic acid	-	C02137	225.1	6.468	pos	-	-	0.0340199
	ethanolamine	HMDB0000149	C00189	174.1	6.702	pos	C2H7NO	141-43-5	0.0145131
	biphenyl	HMDB0034437	C06588	151	7.335	pos	C12H10	92-52-4	0.0894857
	D-Ala-D-Ala2	-	-	116	7.463	pos	-	-	0.0198961
	sarcosine	HMDB0000271	C00213	258.1	7.715	pos	C3H7NO2	107-97-1	0.0159559
	2-aminoethanethiol	-	C01678	174.1	7.957	pos	-	-	0.0273016
	(-)-epinephrine	-	C00788	355.1	8.039	pos	-	-	0.05836
	oxalic acid	HMDB0002329	C00209	147	8.089	pos	C2H2O4	144-62-7;5725-99-5;34090-00-1;6941-81-7;7404-49-1;5844-06-4;59295-03-3;58969-47-4	0.0210809
	4-hydroxypyridine	-	-	152	8.099	pos	-	-	0.0181137
	Antiarol	-	C10765	241.1	8.699	pos	-	-	0.0191123
	1-methyl-L-tryptophan	-	-	144.1	9.374	pos	-	-	0.0181947
	urea	HMDB0000294	C00086	189.1	9.792	pos	CH4N2O	57-13-6	0.0706016
	benzoic acid	HMDB0001870	C00539;C00261;C09815;C00180	192.1	9.967	pos	C7H6O2	65-85-0	0.155161
	2,3-dihydroxybiphenyl	-	C02526	73	10.318	pos	-	1133-63-7	0.0211409
	phosphoric acid	HMDB0002105;HMDB0002142;HMDB0000973;HMDB0001429	C00009	299.1	10.319	pos	H3O4P	7664-38-2;14066-19-4;6291-78-7;14265-44-2;14066-20-7;82530-89-0	0.0215868
	glycerol	HMDB0000131	C00116	205.1	10.364	pos	C3H8O3	56-81-5	0.0156677
	nicotinic acid	HMDB0001488	C00253;C05380	142	10.777	pos	C6H5NO2	59-67-6	0.123532
	glycine	-	-	174.1	10.925	pos	-	-	0.0184051
	succinic acid	LMFA01170043;HMDB0000254	C00042	147	11.049	pos	C4H6O4	110-15-6	0.00924292
	terpineol	-	C09902	131	11.286	pos	-	8000-41-7	0.00758007
	glyceric acid	HMDB0000139	C00258	292.1	11.307	pos	C3H6O4	473-81-4	0.0215869
	malonic acid	HMDB0000691;LMFA01170041	C00383;C04025	147	12.03	pos	C3H4O4	141-82-2	0.0118747
	L-mimosine	-	C04771	240.1	12.194	pos	-	-	0.0388946
	limonene	-	C00521;C06078	93	12.478	pos	-	138-86-3	0.038469
	benzoquinone	-	C00472	254.1	12.511	pos	-	-	0.0307143
	3-(methylthio)-propylamine	-	-	174.1	12.644	pos	-	-	0.0187012
	beta-myrcene	-	C06074	133	13.034	pos	-	-	0.0216389
	pyruvic acid	LMFA01060077;HMDB0000243	C00022	174.1	13.402	pos	C3H4O3	127-17-3	0.0186345
	5,6-dihydro-5-methyluracil	-	C00906	255.1	13.532	pos	-	-	0.368546
	2-ethyltoluene	-	C14572	231.1	13.673	pos	-	-	0.0149936
	D-malic acid	HMDB0031518	C00497	233.1	13.866	pos	C4H6O5	636-61-3	0.0113145
	D-threitol	HMDB0004136	C16884	217.1	14.174	pos	C4H10O4	2418-52-2	0.0206324
	butylbenzene	HMDB0059812	C18150	121.1	14.21	pos	C10H14	104-51-8	0.0226007
	5-aminoimidazole-4-carboxamide	HMDB0003192	C04051	237.1	14.336	pos	C4H6N4O	360-97-4	0.057417
	aspartic acid	HMDB0000191	C00049	232.1	14.361	pos	C4H7NO4	56-84-8	0.0363637
	gamma-aminobutyric acid(GABA)	-	-	174.1	14.522	pos	-	-	0.0236236
	pipecolic acid	HMDB0000070	C00408	131	14.565	pos	C6H11NO2	535-75-1	0.0105566
	L-Phenylalanine	HMDB0000159	C00079	232.1	14.816	pos	C9H11NO2	63-91-2	0.0711002
	tartronic acid	-	C02287	292.1	14.956	pos	-	-	0.0181099
	Anisomycin	-	C11281	198.1	15.187	pos	-	22862-76-6	0.0352007
	2,3-butanediol	HMDB0003156	C00265	147	15.311	pos	C4H10O2	513-85-9	0.015315
	benzene-1,2,4-triol	HMDB0124831	C02814	342.1	15.58	pos	C6H6O3	-	0.0356575
	L-glutamic acid	HMDB0000148	C00302;C00217;C00025	246.1	15.854	pos	C5H9NO4	56-86-0	0.0280856
	4-hydroxybenzoic acid	HMDB0000500	C00156	267.1	15.988	pos	C7H6O3	99-96-7	0.0109243
	3,4 dihydroxyphenylalanine(DOPA)	-	-	267.1	16.156	pos	-	-	0.0479779
	phloroglucinol	-	C02183;C00268	327.1	16.205	pos	-	-	0.0992894
	4-Acetoxyphenol	-	-	156.1	16.321	pos	-	-	0.0135902
	D-lyxose	-	C08348;C00476	103	16.667	pos	-	-	0.00569384
	1,2,4,5-tetramethylbenzene	-	C14534	119	17.011	pos	-	95-93-2	0.0325478
	putrescine	HMDB0001414	C02896;C00134	174.1	17.033	pos	C4H12N2	110-60-1	0.0211796
	4-O-Methylphloracetophenone	-	C10680;C00774	303.1	17.133	pos	-	-	0.0931579
	rhamnose	HMDB0000849	C00507	117	17.221	pos	C6H12O5	3615-41-6	0.0416785
	xylitol	-	C00379	217.1	17.344	pos	-	87-99-0	0.0211209
	3-methyl-2-oxobutanoic acid	HMDB0000019	C00141	302.1	17.45	pos	C5H8O3	759-05-7	0.0315129
	galactosamine	-	-	394.1	17.567	pos	-	7535-00-4	0.0380636
	orotic acid	HMDB0000226	C00295	131	17.602	pos	C5H4N2O4	65-86-1	0.0900396
	glycerol-phosphate	-	-	299.1	17.839	pos	-	-	0.0167187
	4-hydroxy-3-methoxybenzoic acid	HMDB0000484	C06672	297.1	17.885	pos	C8H8O4	121-34-6	0.0462918
	diethyl phthalate	-	C14175	217.1	17.919	pos	-	84-66-2	0.0787767
	mucic acid	-	C00879	292.1	18.007	pos	-	526-99-8	0.0292184
	acetol	-	C01405;C05235	217.1	18.017	pos	-	-	0.0246582
	carbazole	-	C08060	334.1	18.052	pos	-	86-74-8	0.132157
	4-hydroxyquinoline	-	C06343	393.1	18.197	pos	-	611-36-9	0.043015
	orcinol	-	C00727	212.1	18.244	pos	-	-	0.0137014
	maleamic acid	-	C01596	302.1	18.251	pos	-	-	0.0275688
	shikimic acid	HMDB0003070	C00493	372.1	18.484	pos	C7H10O5	138-59-0	0.0153595
	citric acid	HMDB0000094	C00158	274.1	18.605	pos	C6H8O7	77-92-9	0.0104528
	D-saccharic acid	-	C00818	292.1	18.625	pos	-	-	0.0141653
	glycine anhydride	-	C02777	199.1	18.809	pos	-	-	0.278573
	galacturonic acid	HMDB0002545	C08348	306.1	18.823	pos	C6H10O7	14982-50-4	0.039462
	22-hydroxycholesterol	LMST01010054	C05502	73	18.854	pos	C27H46O2	-	0.127347
	hypoxanthine	HMDB0000157	C00262	368.2	18.873	pos	C5H4N4O	68-94-0	0.0807378
	1-octadecene	LMFA11000325	-	95.1	18.916	pos	C18H36	112-88-9	0.0231332
	dehydroascorbic acid	HMDB0001264	C00425;C05422	316	18.965	pos	C6H6O6	490-83-5	0.0168832
	butantriol	-	-	103	19.006	pos	-	-	0.296358
	myristic acid	HMDB0000806;LMFA01010014	C06424	285.1	19.04	pos	C14H28O2	544-63-8	0.0156049
	quinaldinic acid	-	C06325	346.2	19.139	pos	-	-	0.012712
	quinic acid	HMDB0003072	C00296;C06746	345.2	19.145	pos	C7H12O6	77-95-2	0.0147359
	nicotinamide	-	C00153	245.1	19.168	pos	-	-	0.0359221
	9H-purine-6-amine	-	C00147	264.1	19.249	pos	-	-	0.345061
	4-hydroxybenzyl cyanide	-	C03766	217.1	19.321	pos	-	-	0.0138978
	D-allose	-	C01487	319.2	19.575	pos	-	-	0.439452
	beta-hydroxyisovalerate	-	-	147	19.683	pos	-	-	0.0203925
	L-histidine	HMDB0000177	C00135	245.1	19.768	pos	C6H9N3O2	71-00-1	0.013808
	D(+)galactose	-	-	319.2	19.9	pos	-	-	0.0125949
	L-lysine	HMDB0000182	C00047	478.1	19.96	pos	C6H14N2O2	56-87-1	0.214006
	D-mannitol	-	C00392	205.1	20.063	pos	-	69-65-8	0.0169963
	phenylacetaldehyde	HMDB0006236	C00601	244.1	20.073	pos	C8H8O	122-78-1	0.0124133
	4-hydroxycinnamic acid	HMDB0002035	C00811	324.1	20.191	pos	C9H8O3	7400-08-0	0.112422
	isopropyl beta-D-1-thiogalactopyranoside	-	-	204.1	20.623	pos	-	367-93-1	0.0333459
	5-cholesten-3-beta-7-alpha-diol	-	-	456.2	21.029	pos	-	-	0.0292595
	1,4-dideoxy-1,4-imino-D-arabinitol	-	-	305.1	21.253	pos	-	-	0.0236489
	ribitol	HMDB0000508	C00474	319.2	21.362	pos	C5H12O5	488-81-3	0.0132936
	palmitic acid	LMFA01010001;HMDB0000220	C00249	313.2	21.492	pos	C16H32O2	57-10-3	0.027189
	N-methyl-DL-glutamic acid	-	-	288.1	21.817	pos	-	-	0.018266
	Cannabinol	LMPK13120002	C07580	217.1	22.005	pos	C21H26O2	521-35-7	0.057315
	myo-inositol	HMDB0000211	C00137	305.1	22.009	pos	C6H12O6	87-89-8	0.01805
	6-methyl-5-hepten-2-one	LMFA12000039	C07287	273.1	22.068	pos	C8H14O	110-93-0	0.0275424
	2-indanone	-	C07727	205.1	22.203	pos	-	-	0.0233058
	caffeic acid	HMDB0001964	C01197;C01481	396.3	22.538	pos	C9H8O4	331-39-5	0.0546002
	4-Methyldaphnetin	-	-	319.2	22.583	pos	-	-	0.0340099
	heptadecanoic acid	HMDB0002259;LMFA01010017	-	319.2	22.661	pos	C17H34O2	506-12-7	0.0590048
	phytol	HMDB0002019;LMPR0104010002	C01389	143	22.961	pos	C20H40O	150-86-7	0.0130854
	TES	-	C05353	86	23.034	pos	-	-	0.0162718
	neryl acetate	-	-	337.1	23.386	pos	-	-	0.0474128
	elaidic acid	HMDB0000573	C01712;C00712	339.3	23.453	pos	C18H34O2	112-79-8	0.0218336
	xanthotoxin	-	C01864	341.1	23.74	pos	-	-	0.0246322
	xanthurenic acid	HMDB0000881	C02470	406.1	23.866	pos	C10H7NO4	59-00-7	0.0156049
	5-hydroxy-L-tryptophan	HMDB0000472	C00643	290.1	24.087	pos	C11H12N2O3	4350-09-8	0.0445024
	Apigenin	HMDB0002124;LMPK12110005	C01477	387.1	24.398	pos	C15H10O5	520-36-5	0.0691081
	N-cyclohexylformamide	-	C11519	247.1	24.518	pos	-	766-93-8	0.0398127
	valeramide	-	C01842	59	25.051	pos	-	-	0.118315
	digalacturonic acid	-	C02273	204.1	25.089	pos	-	28144-27-6	0.18154
	2-phenylacetamide	HMDB0010715	C02505	153.1	25.217	pos	C8H9NO	103-81-1	0.00877013
	5alpha-Androstan-3,7-Dione	-	-	322.1	25.372	pos	-	-	0.0432495
	fructose-1,6-diphosphate	-	C00354	315.1	25.521	pos	-	-	0.01124
	D-sphingosine?	-	-	204.1	25.617	pos	-	-	0.187166
	N-gamma-acetyl-N-2-formyl-5-methoxykynurenamine	-	-	361.2	25.635	pos	-	-	0.243212
	catechol	-	C00090;C15571	73	25.674	pos	-	120-80-9	0.053405
	resveratrol	HMDB0003747;LMPK13090005	C03582	273.1	25.731	pos	C14H12O3	501-36-0	0.0763979
	cytosine	HMDB0000630	C00380	253.1	25.794	pos	C4H5N3O	71-30-7	0.0263948
	DL-2-amino-3-phosphonopropionic acid	-	-	340.3	25.822	pos	-	-	0.0334032
	octopine	-	C04137	255.1	25.937	pos	-	-	0.220238
	beta-gentiobiose	-	-	204.1	25.96	pos	-	-	0.0190086
	neohesperidin	LMPK12140452	C09806	204.1	26.785	pos	C28H34O15	-	0.229188
	4-aminophenol	HMDB0001169	C02372	253.1	26.855	pos	C6H7NO	123-30-8	0.0286473
	2-aminooctanoic acid	HMDB0000991	-	361.2	27.219	pos	C8H17NO2	644-90-6	0.246679
	acetanilide	-	C07565	331.1	27.65	pos	-	103-84-4	0.0767627
	sedoheptulose anhydride monohydrate	-	-	284.1	27.994	pos	-	-	0.0249655
	tricine	-	-	363.1	28.034	pos	-	-	0.0718306
	1-octen-3-ol	-	C14272	129	28.073	pos	-	3391-86-4	0.0494008
	eicosane	HMDB0059909;LMFA11000571	-	57.1	28.357	pos	C20H42	112-95-8	0.0211051
	maleic acid	HMDB0000176	C01384;C00122	271.1	28.502	pos	C4H4O4	110-16-7	0.0317114
	eicosapentaenoic acid	HMDB0001999	C06428	361.2	28.503	pos	C20H30O2	10417-94-4	0.0593387
	petunidin-3-glucoside	-	C12139	361.2	28.625	pos	-	-	0.180722
	chrysin	LMPK12110189	C10028	411.2	28.677	pos	C15H10O4	480-40-0	0.0545378
	Beta-alanine	HMDB0000056	C00099	191.1	28.74	pos	C3H7NO2	107-95-9	0.0201633
	kestose	-	-	204.1	28.798	pos	-	-	0.190286
	epicatechin	LMPK12020003;HMDB0001871	C06562;C09727	280.1	28.828	pos	C15H14O6	490-46-0	0.0334828
	beta-ionone	HMDB0036565	C12287	204.1	28.934	pos	C13H20O	79-77-6	0.120177
	6-hydroxynicotinic acid	HMDB0002658	C01020	328.1	28.973	pos	C6H5NO3	5006-66-6	0.0173636
	D-(+)trehalose	-	-	370.1	29.029	pos	-	-	0.0378072
	DL-4-hydroxymandelic acid	-	C11527	384.1	29.265	pos	-	-	0.0299916
	N,N-dimethyl-L-histidine	-	-	211.1	29.306	pos	-	-	0.0202287
	DL-3,4-dihydroxyphenyl glycol	-	-	361.2	29.343	pos	-	-	0.0432977
	catechin	HMDB0002780	C17590;C06562;C09727	204.1	29.9	pos	C15H14O6	154-23-4	0.0473299
	L-allothreonine	HMDB0004041	C05519	359.1	29.916	pos	C4H9NO3	24830-94-2	0.0377537
	1-octanol	-	C00756	187.1	29.938	pos	-	111-87-5	0.0135203
	cellotetraose	-	C02013	204.1	30.137	pos	-	-	0.36079
	galactitol	HMDB0000107	C01697;C01507	359.1	30.139	pos	C6H14O6	608-66-2	0.0209434
	methyl-beta-D-galactopyranoside	-	-	204.1	30.245	pos	-	-	0.0842051
	2'-Deoxyadenosine 3':5'-cyclic monophosphate	-	-	204.1	30.346	pos	-	-	0.203857
	2-butyne-1,4-diol	-	C02497	147	30.438	pos	-	110-65-6	0.0209217
	adrenaline	-	C00788	355.1	30.448	pos	-	-	0.0761539
	3,5-dihydroxyphenylglycine	-	-	263.1	30.457	pos	-	-	0.0671523
	2-piperidone	-	-	175	30.477	pos	-	675-20-7	0.0691544
	Methyl Caprylate	HMDB0031291	-	130	30.614	pos	C9H18O2	111-11-5	0.0779809
	DL-4-hydroxy-3-methoxymandelic acid	-	C05584	297.1	30.755	pos	-	-	0.0219573
	melatonin	HMDB0001389	C01598	292.1	30.778	pos	C13H16N2O2	73-31-4	0.308323
	2,6-ditert-butyl-4-methylphenol	-	-	205.1	30.812	pos	-	-	0.00901215
	galactinol	HMDB0005826	C01235	204.1	30.816	pos	C12H22O11	-	0.00647556
	3,4',5,6,7-Pentamethoxyflavone	-	-	310.1	30.992	pos	-	4472-73-5	0.117615
	m-toluic acid	HMDB0062810	C07211	265.1	31.105	pos	C8H8O2	99-04-7	0.00932403
	acenaphthenequinone	-	C02807	177.1	31.213	pos	-	82-86-0	0.00506479
	porphine	-	C09541	310.1	31.385	pos	-	-	0.0103258
	5-Hydroxy-2',4',7,8-Tetramethoxyflavone	-	-	415.1	31.416	pos	-	-	0.0246992
	kaempferol	LMPK12110003;HMDB0005801	C05903	487.1	31.42	pos	C15H10O6	520-18-3	0.047856
	2',5'-Dihydroxy-4-Methoxychalcone	LMPK12120194	-	399.1	31.47	pos	C16H14O4	6342-92-3	0.0309847
	saccharin	HMDB0029723	C12283	222.1	31.489	pos	C7H5NO3S	81-07-2	0.0449632
	3,7-Dihydroxyflavone	LMPK12111545	-	327.1	31.509	pos	C15H10O4	-	0.0171598
	trans caftaric acid	-	-	345.2	31.918	pos	-	-	0.00927696
	2-furoic acid	HMDB0000617	C01546	204.1	31.944	pos	C5H4O3	88-14-2	0.11253
	4-vinylphenol	-	C05627	259.1	32.114	pos	-	-	0.0676761
	6-methylmercaptopurine	HMDB0060412	C16614	236.1	32.169	pos	C6H6N4S	-	0.0141575
	3-Hydroxy-3',4'-Dimethoxyflavone	-	-	415.1	32.212	pos	-	-	0.543822
	O-acetylsalicylic acid	-	C01405	361.2	32.325	pos	-	-	0.073337
	farnesal	-	C03461;C16501	204.1	32.426	pos	-	-	0.113358
	2,3-dihydroxypyridine	-	-	240.1	32.534	pos	-	-	0.134094
	Asarinin(-)	-	-	149	32.554	pos	-	-	0.0103632
	chlorogenic acid	HMDB0003164	C00852	307.2	32.688	pos	C16H18O9	327-97-9	0.0164223
	Methaqualone	HMDB0240285	C07560	249.1	32.742	pos	C16H14N2O	72-44-6	0.0433038
	fluorene	-	C07715	370.1	32.903	pos	-	86-73-7	0.0264395
	Acacetin	LMPK12110468	C01470	428.1	33.366	pos	C16H12O5	480-44-4	0.0115383
	2-undecanone	HMDB0033713	C01875	268.1	33.388	pos	C11H22O	112-12-9	0.0112573
	Thebaine	-	C06173	309.1	33.632	pos	-	115-37-7	0.0233707
	benzyl thiocyanate	HMDB0034273	C02660	224.1	33.686	pos	C8H7NS	3012-37-1	0.0254884
	2-ethylcaproic acid	-	-	444.2	33.691	pos	-	-	0.0297068
	naphthalene	HMDB0029751	C00829	80	34.318	pos	C10H8	91-20-3	0.00555594
	beta-sitosterol	LMST01040250;HMDB0000852	C19654;C01753	357.1	34.328	pos	C29H50O	83-46-5	0.0128718
	squalene	HMDB0000256;LMPR0106010002	C00751	386.1	34.492	pos	C30H50	111-02-4	0.030208
	taxifolin	-	C01617	368.2	35.627	pos	-	-	0.0588324
	2-aminophenol	-	C01987	222.1	36.541	pos	-	95-55-6	0.0195399
	N,N-dimethyl-1,4-phenylenediamine	-	C04203	363.1	36.813	pos	-	-	0.0530941
