# Supplementary material for: Transcriptome and metabolome reveal the accumulation of secondary metabolites in different varieties of Cinnamomum longepaniculatum
Source: BMC Plant Biol. 2022 May 18;22:243. doi: 10.1186/s12870-022-03637-2 (PMC9116011; doi:10.1186/s12870-022-03637-2)
Supplement: Supplementary file 7 — Additional files 7: Table S5. The primers used for qRT-PCR. [file 12870_2022_3637_MOESM7_ESM.xlsx]

## Sheet: Sheet1
			Table S5: The primers used for qRT-PCR
			actin	FORWARD	ATTGTGTTGGACTCTGGTGATGGTG
				REVERSE	GACGGAGAATGGCATGTGGAAGG
			C4H	FORWARD	CGTCTTCGTGGCGGTGATTCTC
				REVERSE	CGACGAGATTACGGTGGTTGAGATC
			PAL	FORWARD	CGCTCTTCGTACATCTCCTCAATGG
				REVERSE	TTACCACCGTGAATCGCCTTGTTC
			TRINITY_DN10559_c0_g1_i7	FORWARD	TCCTCAGCGGCTTCTTCTTCATTG
				REVERSE	GAGAATTGGGTGTTTCGTGGTTGTG
			TRINITY_DN36536_c0_g1_i1	FORWARD	TTGTTACAGCGGTTTGACTCCTGAG
				REVERSE	TGTTCACACCTGCCATACTGATGC
			TRINITY_DN39167_c0_g1_i4	FORWARD	AAGCCTTCAAAGCCGACACTAGC
				REVERSE	CTCAGCCTTCTTCACGACACTTAGC
			TRINITY_DN712_c0_g2_i5	FORWARD	CCGTCTGGGTCAACTGCTACAAC
				REVERSE	GGCACCACCAAGTCTCATTCTCAC
			TRINITY_DN1777_c1_g1_i3	FORWARD	GTTGATGTTGTTGCCACCAGTGAAG
				REVERSE	TCGCTTGCCTGCTGAATAAGTTCTC
			TRINITY_DN712_c0_g2_i2	FORWARD	GGAGGTCATCAAGCGAGGAAACG
				REVERSE	GTTGGAGACTCTTATGGCGGTGTTG
